# Supplementary material for: Two-layer detection framework with a high accuracy and efficiency for a malware family over the TLS protocol
Source: PLoS One. 2020 May 6;15(5):e0232696. doi: 10.1371/journal.pone.0232696 (PMC7202608; doi:10.1371/journal.pone.0232696)
Supplement: S1 File — This is the data of feature set used in filtering model. (CSV) [file pone.0232696.s001.csv]

TLS_ECDHE_RSA_WITH_AES_128_GCM_SHA256	TLS_RSA_WITH_RC4_128_MD5	TLS_ECDHE_RSA_WITH_AES_256_GCM_SHA384	TLS_DHE_DSS_WITH_3DES_EDE_CBC_SHA	TLS_RSA_WITH_RC4_128_SHA	extended_master_secret	TLS_RSA_WITH_AES_128_GCM_SHA256	c_sg_num_2	TLS_RSA_WITH_AES_256_GCM_SHA384	TLS_ECDHE_RSA_WITH_CHACHA20_POLY1305_SHA256	TLS_ECDHE_ECDSA_WITH_CHACHA20_POLY1305_SHA256	TLS_DHE_DSS_WITH_AES_256_CBC_SHA	TLS_DHE_DSS_WITH_AES_128_CBC_SHA	status_request	session_ticket	application_layer_protocol_negotiation	c_hello_length_<16	s_extensions_num_1	server_name	c_sn_null	c_sn_unknow_top1m	c_sn_unknow_random	c_sg_num_4	c_sn_not_random	signed_certificate_timestamp	c_sn_not_top1m	subject_eq_issuer	cert_extension_number_complementary_[0-10]	c_sa_num_9	pubkey_len	certificates_num_1	s_TLS_ECDHE_RSA_WITH_AES_128_GCM_SHA256	cert_extension_number_10	issuer_elements_complementary_[0-6]	c_hello_length_complementary_[16-62]	c_cipher_num_21	padding	c_extensions_num_complementary_[3-17]	TLS_ECDHE_ECDSA_WITH_AES_128_CBC_SHA	TLS_ECDHE_ECDSA_WITH_AES_256_CBC_SHA	c_hello_version_1.0	c_hello_version_1.2	supported_versions	TLS_AES_256_GCM_SHA384	TLS_AES_128_GCM_SHA256	key_share	psk_key_exchange_modes	c_sa_num_7	TLS_CHACHA20_POLY1305_SHA256	signature_algorithms
0	1	0	0	1	0	0	0	0	0	0	0	0	0	1	0	1	1	1	0	0	0	0	1	0	1	0	0	0	128	1	0	0	1	0	0	0	0	0	0	1	0	0	0	0	0	0	0	0	0
0	1	0	1	1	0	0	1	0	0	0	1	1	0	0	0	1	1	0	1	1	1	0	0	0	0	0	1	0	65	0	0	0	1	0	0	0	0	1	1	1	0	0	0	0	0	0	0	0	0
1	0	1	0	0	1	1	0	1	1	1	0	0	1	0	1	0	0	1	0	0	0	1	1	1	1	0	0	0	0	0	0	0	0	0	0	0	1	1	1	0	1	1	1	1	1	1	0	1	1
0	1	0	1	1	0	0	1	0	0	0	1	1	0	0	0	1	1	0	1	1	1	0	0	0	0	1	0	0	65	1	0	0	1	0	0	0	0	1	1	1	0	0	0	0	0	0	0	0	0
1	0	1	0	0	1	1	0	1	1	1	0	0	1	0	0	0	0	1	0	0	0	1	0	1	1	0	0	0	32	0	0	0	0	1	0	1	1	1	1	0	1	1	1	1	1	1	0	1	1
0	1	0	1	1	0	0	1	0	0	0	1	1	0	0	0	1	1	0	1	1	1	0	0	0	0	0	1	0	65	0	0	0	1	0	1	0	0	1	1	0	1	0	0	0	0	0	1	0	1
0	1	0	1	1	0	0	1	0	0	0	1	1	0	0	0	1	1	0	1	1	1	0	0	0	0	0	1	0	65	0	0	0	1	0	1	0	0	1	1	0	1	0	0	0	0	0	1	0	1
0	1	0	1	1	0	0	1	0	0	0	1	1	0	0	0	1	1	0	1	1	1	0	0	0	0	1	0	0	65	1	0	0	1	0	0	0	0	1	1	1	0	0	0	0	0	0	0	0	0
1	0	1	0	0	1	1	0	1	1	1	1	1	0	1	0	0	0	1	0	0	0	1	1	0	1	0	0	0	32	0	1	0	0	0	0	0	0	1	1	0	1	0	0	0	0	0	0	0	1
1	0	1	0	0	1	1	0	1	1	1	0	0	1	0	1	0	0	1	0	0	0	1	1	1	1	0	0	0	32	0	0	0	0	1	0	1	1	1	1	0	1	1	1	1	1	1	0	1	1
1	0	1	0	0	1	1	0	1	1	1	0	0	1	1	1	0	0	1	0	0	0	1	1	1	1	0	0	1	65	0	0	1	0	1	0	1	0	0	0	0	1	1	1	1	1	1	0	1	1
0	1	0	0	1	0	0	0	0	0	0	0	0	0	1	0	1	1	1	0	0	0	0	1	0	1	0	0	0	128	1	0	0	1	0	0	0	0	0	0	1	0	0	0	0	0	0	0	0	0
1	0	1	0	0	1	1	0	1	1	1	0	0	1	1	1	0	0	1	0	0	0	1	1	1	1	0	0	1	65	0	0	1	0	1	0	0	1	0	0	0	1	0	0	0	0	0	0	0	1
1	0	1	0	0	1	1	0	1	1	1	0	0	1	0	1	0	0	1	0	0	0	1	0	1	1	0	0	0	256	0	0	1	0	1	0	1	1	1	1	0	1	1	1	1	1	1	0	1	1
0	1	0	1	1	0	0	1	0	0	0	1	1	0	0	0	0	1	1	0	0	0	0	1	0	1	1	1	0	256	1	0	0	0	1	1	0	0	1	1	0	1	0	0	0	0	0	1	0	1
1	0	1	0	0	1	1	0	1	1	1	0	0	1	1	1	0	0	1	0	0	0	1	1	1	1	0	0	1	0	0	0	0	0	1	0	1	1	0	0	0	1	0	0	0	0	0	0	0	1
1	0	1	0	0	1	1	0	1	1	1	0	0	1	1	1	0	0	1	0	0	0	1	1	1	1	0	0	1	65	0	0	1	0	1	0	0	1	0	0	0	1	0	0	0	0	0	0	0	1
0	1	0	1	1	0	0	1	0	0	0	1	1	0	0	0	0	1	1	0	0	0	0	1	0	1	1	1	0	256	1	0	0	0	1	1	0	0	1	1	0	1	0	0	0	0	0	1	0	1
0	1	0	1	1	0	0	1	0	0	0	1	1	0	0	0	1	0	0	1	1	1	0	0	0	0	1	1	0	65	1	0	0	0	0	0	0	0	1	1	1	0	0	0	0	0	0	0	0	0
1	0	1	0	0	1	0	0	0	1	1	0	0	1	1	1	0	0	1	0	0	0	0	1	0	1	0	0	0	0	0	1	0	0	0	0	0	1	1	1	0	1	1	1	1	1	1	0	1	1
1	0	1	0	0	1	1	0	1	1	1	1	1	0	1	0	0	0	1	0	0	0	1	1	0	1	0	0	0	65	0	0	1	0	0	0	0	0	1	1	0	1	0	0	0	0	0	0	0	1
0	0	0	0	0	1	0	0	0	0	0	0	0	1	1	0	1	0	1	0	0	0	0	1	0	1	0	0	0	65	0	0	0	0	0	0	0	0	1	1	1	0	0	0	0	0	0	0	0	0
1	0	1	0	0	1	1	0	1	1	1	0	0	1	1	1	0	0	1	0	0	0	1	1	1	1	0	0	1	65	0	1	1	0	1	0	0	1	0	0	0	1	0	0	0	0	0	0	0	1
1	0	1	0	0	1	1	0	1	1	1	0	0	1	1	1	0	0	1	0	0	0	1	1	1	1	0	0	1	0	0	0	0	1	1	0	1	0	0	0	0	1	1	1	1	1	1	0	1	1
1	0	1	0	0	1	1	0	1	1	1	0	0	1	1	1	0	0	1	0	0	0	1	1	1	1	0	0	1	65	0	1	0	0	1	0	0	1	0	0	0	1	0	0	0	0	0	0	0	1
0	1	0	1	1	0	0	1	0	0	0	1	1	0	0	0	0	1	1	0	0	0	0	1	0	1	1	1	0	256	1	0	0	0	1	1	0	0	1	1	0	1	0	0	0	0	0	1	0	1
1	0	1	0	0	1	1	0	1	1	1	0	0	1	0	1	0	0	1	0	0	0	1	1	1	1	0	0	0	65	0	1	0	0	1	0	1	1	1	1	0	1	1	1	1	1	1	0	1	1
1	0	1	0	0	1	1	0	1	1	1	0	0	1	1	1	0	0	1	0	0	0	0	1	0	1	0	0	1	32	0	0	1	0	1	0	0	0	0	0	0	1	0	0	0	0	0	0	0	1
1	0	1	0	0	1	1	0	1	1	1	0	0	1	1	1	0	0	1	0	0	0	1	1	1	1	0	0	1	65	0	0	1	0	1	0	0	1	0	0	0	1	0	0	0	0	0	0	0	1
1	0	1	0	0	1	1	0	1	1	1	0	0	1	1	1	0	0	1	0	0	0	1	1	1	1	0	0	1	65	0	0	0	0	1	0	1	0	0	0	0	1	1	1	1	1	1	0	1	1
0	1	0	1	1	0	0	1	0	0	0	1	1	0	0	0	1	1	0	1	1	1	0	0	0	0	1	0	0	65	1	0	0	1	0	0	0	0	1	1	1	0	0	0	0	0	0	0	0	0
0	1	0	1	1	0	0	1	0	0	0	1	1	0	0	0	1	1	0	1	1	1	0	0	0	0	0	1	0	65	0	0	0	1	0	1	0	0	1	1	0	1	0	0	0	0	0	1	0	1
0	1	0	1	1	0	0	1	0	0	0	1	1	0	0	0	0	1	1	0	0	0	0	1	0	1	1	1	0	256	1	0	0	0	1	1	0	0	1	1	0	1	0	0	0	0	0	1	0	1
0	1	0	1	1	0	0	1	0	0	0	1	1	0	0	0	1	1	0	1	1	1	0	0	0	0	1	0	0	65	1	0	0	1	0	0	0	0	1	1	1	0	0	0	0	0	0	0	0	0
1	0	1	0	0	1	1	0	1	1	1	0	0	1	1	1	0	0	1	0	0	0	1	1	1	1	0	0	1	0	0	1	0	0	1	0	1	1	0	0	0	1	0	0	0	0	0	0	0	1
0	1	0	1	1	0	0	1	0	0	0	1	1	0	0	0	1	1	0	1	1	1	0	0	0	0	0	1	0	65	0	0	0	1	0	1	0	0	1	1	0	1	0	0	0	0	0	1	0	1
0	1	0	1	1	0	0	1	0	0	0	1	1	0	0	0	1	1	0	1	1	1	0	0	0	0	0	1	0	65	0	0	0	1	0	1	0	0	1	1	0	1	0	0	0	0	0	1	0	1
1	0	1	0	0	1	1	0	1	1	1	0	0	1	1	0	0	0	1	0	0	0	1	1	1	1	0	0	1	0	0	0	0	0	1	0	1	1	0	0	0	1	0	0	0	0	0	0	0	1
0	1	0	1	1	0	0	1	0	0	0	1	1	0	0	0	1	0	0	1	1	1	0	0	0	0	1	1	0	65	1	0	0	0	0	0	0	0	1	1	1	0	0	0	0	0	0	0	0	0
1	0	1	0	0	1	1	0	1	1	1	0	0	1	1	1	0	0	1	0	0	0	1	1	1	1	0	0	1	65	0	1	0	0	1	0	0	1	0	0	0	1	0	0	0	0	0	0	0	1
1	0	1	0	1	1	1	0	1	0	0	0	0	0	1	1	0	0	1	0	0	0	0	1	0	1	0	0	0	65	0	1	1	0	1	0	1	1	1	1	0	1	0	0	0	0	0	0	0	1
0	1	0	1	1	0	0	1	0	0	0	1	1	0	0	0	1	0	1	0	0	0	0	1	0	1	0	0	0	65	0	0	0	1	0	0	0	0	1	1	1	0	0	0	0	0	0	0	0	0
1	0	1	0	1	1	1	0	1	0	0	0	0	0	1	1	0	0	1	0	0	0	0	1	0	1	0	0	0	65	0	1	1	0	1	0	0	0	1	1	0	1	0	0	0	0	0	0	0	1
1	0	1	0	0	1	1	0	1	1	1	0	0	1	1	1	0	0	1	0	0	0	1	1	1	1	0	0	1	65	0	1	0	0	0	0	0	0	0	0	0	1	1	1	1	1	1	0	1	1
1	0	1	0	0	1	1	0	1	1	1	0	0	1	1	1	0	0	1	0	0	0	1	1	1	1	0	0	1	65	0	1	1	1	1	0	1	0	0	0	0	1	1	1	1	1	1	0	1	1
1	0	1	0	0	1	1	0	1	1	1	0	0	1	1	1	0	0	1	0	0	0	1	1	1	0	0	0	1	0	0	0	0	0	1	0	0	0	0	0	0	1	1	1	1	1	1	0	1	1
1	0	1	0	0	1	1	0	1	1	1	1	1	0	1	0	0	0	1	0	0	0	1	1	0	1	0	0	0	32	0	0	0	0	1	0	0	0	1	1	0	1	0	0	0	0	0	0	0	1
1	0	1	0	0	1	1	0	1	1	1	0	0	1	1	1	0	0	1	0	0	0	1	1	1	1	0	0	1	0	0	0	0	0	1	0	1	0	0	0	0	1	1	1	1	1	1	0	1	1
0	1	0	1	1	0	0	1	0	0	0	1	1	0	0	0	0	1	1	0	0	0	0	1	0	1	1	1	0	256	1	0	0	0	1	1	0	0	1	1	0	1	0	0	0	0	0	1	0	1
0	1	0	1	1	0	0	1	0	0	0	1	1	0	0	0	1	1	0	1	1	1	0	0	0	0	0	1	0	65	0	0	0	1	0	1	0	0	1	1	0	1	0	0	0	0	0	1	0	1
1	0	1	0	0	1	1	0	1	1	1	1	1	0	1	0	0	0	1	0	0	0	1	1	0	1	0	0	0	65	0	1	0	0	0	0	0	0	1	1	0	1	0	0	0	0	0	0	0	1
1	0	1	0	0	1	1	0	1	1	1	0	0	1	1	1	0	0	1	0	0	0	1	1	1	1	0	0	1	32	0	1	1	0	1	0	0	1	0	0	0	1	0	0	0	0	0	0	0	1
1	0	1	0	0	1	1	0	1	1	1	0	0	1	1	1	0	0	1	0	0	0	1	1	1	1	0	0	1	65	0	1	1	1	1	0	1	0	0	0	0	1	1	1	1	1	1	0	1	1
0	1	0	1	1	0	0	1	0	0	0	1	1	0	0	0	1	1	0	1	1	1	0	0	0	0	1	0	0	65	1	0	0	1	0	0	0	0	1	1	1	0	0	0	0	0	0	0	0	0
1	0	1	0	0	1	1	0	1	1	1	1	1	0	1	0	0	0	1	0	0	0	1	1	0	1	0	0	0	32	0	1	0	0	1	0	0	0	1	1	0	1	0	0	0	0	0	0	0	1
1	0	1	0	0	1	1	0	1	1	1	0	0	1	1	1	0	0	1	0	0	0	0	1	0	1	0	0	1	32	0	0	1	0	1	0	0	0	0	0	0	1	0	0	0	0	0	0	0	1
1	0	1	0	0	1	1	0	1	1	1	0	0	1	1	1	0	0	1	0	0	0	1	1	1	1	0	1	1	32	0	1	0	0	1	0	0	1	0	0	0	1	0	0	0	0	0	0	0	1
1	0	1	0	0	1	0	0	0	1	1	0	0	1	1	1	0	0	1	0	0	0	0	1	0	1	0	0	0	0	0	1	0	0	0	0	0	1	1	1	0	1	1	1	1	1	1	0	1	1
0	1	0	1	1	0	0	1	0	0	0	1	1	0	0	0	1	1	0	1	1	1	0	0	0	0	1	0	0	65	1	0	0	1	0	0	0	0	1	1	1	0	0	0	0	0	0	0	0	0
1	0	1	0	0	1	1	0	1	1	1	0	0	1	1	1	0	0	1	0	0	0	0	1	0	1	0	0	1	0	0	1	0	0	1	0	0	0	1	1	0	1	0	0	0	0	0	0	0	1
1	0	1	0	0	1	1	0	1	1	1	1	1	0	1	0	0	0	1	0	0	0	1	1	0	1	0	0	0	32	0	1	0	1	0	0	0	0	1	1	0	1	0	0	0	0	0	0	0	1
0	1	0	1	1	0	0	1	0	0	0	1	1	0	0	0	1	0	0	1	1	1	0	0	0	0	1	1	0	65	1	0	0	1	0	0	0	0	1	1	1	0	0	0	0	0	0	0	0	0
1	0	1	0	0	1	1	0	1	1	1	0	0	1	1	1	0	0	1	0	0	0	1	1	1	0	0	0	1	0	0	1	0	0	1	0	1	0	0	0	0	1	1	1	1	1	1	0	1	1
1	0	1	0	0	1	1	0	1	1	1	0	0	1	1	1	0	0	1	0	0	0	1	1	1	1	0	0	1	65	0	1	1	0	1	0	1	0	0	0	0	1	1	1	1	1	1	0	1	1
0	1	0	1	1	0	0	1	0	0	0	1	1	0	0	0	1	1	0	1	1	1	0	0	0	0	1	0	0	65	1	0	0	1	0	0	0	0	1	1	1	0	0	0	0	0	0	0	0	0
0	1	0	1	1	0	0	1	0	0	0	1	1	0	0	0	0	1	1	0	0	0	0	1	0	1	1	1	0	256	1	0	0	0	1	1	0	0	1	1	0	1	0	0	0	0	0	1	0	1
1	0	1	0	0	1	1	0	1	1	1	0	0	1	0	1	0	0	1	0	0	0	1	1	1	1	0	0	0	65	0	1	1	0	1	0	1	1	1	1	0	1	1	1	1	1	1	0	1	1
0	1	0	1	1	0	0	1	0	0	0	1	1	0	0	0	1	1	0	1	1	1	0	0	0	0	1	0	0	65	1	0	0	1	0	0	0	0	1	1	1	0	0	0	0	0	0	0	0	0
1	0	1	0	0	1	1	0	1	1	1	0	0	1	1	1	0	0	1	0	0	0	1	1	1	1	0	0	1	65	0	1	1	0	1	0	1	1	0	0	0	1	0	0	0	0	0	0	0	1
1	0	1	0	0	1	1	0	1	1	1	0	0	1	1	1	0	1	1	0	0	0	1	1	1	1	0	0	1	0	0	1	0	0	1	0	1	0	0	0	0	1	1	1	1	1	1	0	1	1
1	0	1	0	0	1	1	0	1	1	1	0	0	1	1	1	0	0	1	0	0	0	1	1	1	1	0	0	1	65	0	1	1	1	1	0	1	0	0	0	0	1	1	1	1	1	1	0	1	1
1	0	1	0	0	1	1	0	1	1	1	0	0	1	1	1	0	0	1	0	0	0	1	1	1	1	0	0	1	65	0	1	1	0	1	0	1	0	0	0	0	1	1	1	1	1	1	0	1	1
0	1	0	1	1	0	0	1	0	0	0	1	1	0	0	0	0	1	1	0	0	0	0	1	0	1	1	1	0	256	1	0	0	0	1	1	0	0	1	1	0	1	0	0	0	0	0	1	0	1
0	1	0	1	1	0	0	1	0	0	0	1	1	0	0	0	0	1	1	0	0	0	0	1	0	1	1	1	0	256	1	0	0	0	1	1	0	0	1	1	0	1	0	0	0	0	0	1	0	1
0	1	0	1	1	0	0	1	0	0	0	1	1	0	0	0	1	1	0	1	1	1	0	0	0	0	1	0	0	65	1	0	0	1	0	0	0	0	1	1	1	0	0	0	0	0	0	0	0	0
1	0	1	0	0	1	1	0	1	1	1	0	0	1	1	1	0	0	1	0	0	0	1	1	1	1	0	0	1	0	0	1	1	0	1	0	0	1	0	0	0	1	0	0	0	0	0	0	0	1
1	0	1	0	0	1	1	0	1	0	0	0	0	1	1	0	0	1	1	0	0	0	0	1	0	1	0	0	1	0	0	0	0	0	1	1	0	1	1	1	0	1	0	0	0	0	0	0	0	1
1	0	1	0	0	1	1	0	1	1	1	0	0	1	0	1	0	0	1	0	0	0	1	1	1	1	0	0	0	32	0	0	1	0	1	0	1	1	1	1	0	1	1	1	1	1	1	0	1	1
1	0	1	0	0	1	1	0	1	1	1	1	1	0	1	0	0	0	1	0	0	0	1	1	0	1	0	0	0	32	0	1	0	0	0	0	0	0	1	1	0	1	0	0	0	0	0	0	0	1
1	0	1	0	0	1	1	0	1	1	1	1	1	0	1	0	0	0	1	0	0	0	1	1	0	1	0	0	0	65	0	0	1	0	0	0	0	0	1	1	0	1	0	0	0	0	0	0	0	1
1	0	1	0	0	1	1	0	1	1	1	0	0	1	0	0	0	1	1	0	0	0	1	1	1	1	0	0	0	0	0	0	0	0	1	0	1	1	1	1	0	1	1	1	1	1	1	0	1	1
1	0	1	0	0	1	1	0	1	1	1	0	0	1	1	1	0	0	1	0	0	0	1	1	1	1	0	0	1	65	0	1	1	0	1	0	1	0	0	0	0	1	1	1	1	1	1	0	1	1
1	0	1	0	0	1	1	0	1	1	1	0	0	1	1	1	0	0	1	0	0	0	1	1	1	1	0	0	1	32	0	0	0	0	1	0	0	0	0	0	0	1	1	1	1	1	1	0	1	1
1	0	1	0	0	1	1	0	1	1	1	0	0	1	1	1	0	0	1	0	0	0	1	1	1	1	0	0	1	32	0	0	0	0	1	0	1	0	0	0	0	1	1	1	1	1	1	0	1	1
1	0	1	0	0	1	1	0	1	1	1	0	0	1	0	1	0	0	1	0	0	0	1	1	1	1	0	0	0	65	0	0	1	0	1	0	1	1	1	1	0	1	1	1	1	1	1	0	1	1
1	0	1	0	0	1	1	0	1	1	1	0	0	1	1	1	0	0	1	0	0	0	1	1	1	1	0	0	1	0	0	0	0	0	1	0	1	0	0	0	0	1	1	1	1	1	1	0	1	1
1	0	1	0	0	1	1	0	1	1	1	0	0	1	1	1	0	0	1	0	0	0	0	1	1	1	0	0	0	256	0	0	1	0	1	0	0	1	1	1	0	1	0	0	0	0	0	0	0	1
0	1	0	1	1	0	0	1	0	0	0	1	1	0	0	0	1	1	1	0	0	0	0	1	0	1	1	1	0	128	1	0	0	1	0	0	0	0	1	1	1	0	0	0	0	0	0	0	0	0
0	1	0	1	1	0	0	1	0	0	0	1	1	0	0	0	1	0	0	1	1	1	0	0	0	0	1	1	0	65	1	0	0	0	0	0	0	0	1	1	1	0	0	0	0	0	0	0	0	0
1	0	1	0	0	1	1	0	1	0	0	0	0	1	1	1	0	0	1	0	0	0	0	1	0	1	0	0	1	65	0	0	1	1	1	0	0	0	1	1	0	1	0	0	0	0	0	0	0	1
0	1	0	1	1	0	0	1	0	0	0	1	1	0	0	0	0	1	1	0	0	0	0	1	0	1	1	1	0	256	1	0	0	0	1	1	0	0	1	1	0	1	0	0	0	0	0	1	0	1
1	0	1	0	0	1	1	0	1	0	0	0	0	1	0	0	0	0	1	0	0	0	0	1	1	0	0	0	0	0	0	0	0	0	1	0	0	0	1	1	0	1	0	0	0	0	0	0	0	1
0	1	0	1	1	0	0	1	0	0	0	1	1	0	0	0	0	1	1	0	0	0	0	1	0	1	1	1	0	256	1	0	0	0	1	1	0	0	1	1	0	1	0	0	0	0	0	1	0	1
1	0	1	0	1	0	1	0	1	0	0	1	1	0	1	0	0	0	1	0	0	0	0	1	0	1	0	0	0	0	0	1	1	0	0	0	0	0	1	1	0	1	0	0	0	0	0	0	0	1
1	0	1	1	0	0	1	0	1	0	0	1	1	0	0	0	0	0	1	0	0	0	0	1	0	0	0	0	0	65	0	1	1	0	1	0	1	0	1	1	0	1	0	0	0	0	0	0	0	1
1	0	1	0	0	1	1	0	1	1	1	0	0	1	1	1	0	0	1	0	0	0	1	1	1	1	0	0	1	32	0	0	0	0	1	0	1	0	0	0	0	1	1	1	1	1	1	0	1	1
1	0	0	0	0	1	1	1	0	1	1	0	0	1	1	0	0	1	1	0	0	0	0	1	1	1	0	0	0	65	0	1	1	0	0	0	0	0	1	1	0	1	0	0	0	0	0	0	0	1
0	1	0	1	1	0	0	1	0	0	0	1	1	0	0	0	1	1	0	1	1	1	0	0	0	0	1	0	0	65	1	0	0	1	0	0	0	0	1	1	1	0	0	0	0	0	0	0	0	0
0	1	0	1	1	0	0	1	0	0	0	1	1	0	0	0	0	1	1	0	0	0	0	1	0	1	1	1	0	256	1	0	0	0	1	1	0	0	1	1	0	1	0	0	0	0	0	1	0	1
1	0	1	0	0	1	1	0	1	1	1	0	0	1	1	1	0	0	1	0	0	0	0	1	0	1	0	0	0	65	0	1	1	0	0	0	0	0	0	0	0	1	0	0	0	0	0	1	0	1
1	0	1	0	0	1	0	0	0	1	1	0	0	1	1	1	0	0	1	0	0	0	0	1	0	1	0	0	0	32	0	0	1	0	1	0	1	1	1	1	0	1	1	1	1	1	1	0	1	1
0	1	0	1	1	0	0	1	0	0	0	1	1	0	0	0	1	1	0	1	1	1	0	0	0	0	0	1	0	65	0	0	0	1	0	1	0	0	1	1	0	1	0	0	0	0	0	1	0	1
1	0	1	0	0	1	0	0	0	1	1	0	0	1	1	1	0	0	1	0	0	0	0	1	0	0	0	0	0	65	0	1	1	0	1	0	1	1	1	1	0	1	1	1	1	1	1	0	1	1
0	1	0	1	1	0	0	1	0	0	0	1	1	0	0	0	1	1	0	1	1	1	0	0	0	0	1	0	0	65	1	0	0	1	0	0	0	0	1	1	1	0	0	0	0	0	0	0	0	0
1	0	1	0	0	1	1	0	1	1	1	1	1	0	1	0	0	0	1	0	0	0	1	1	0	1	0	0	0	65	0	0	0	0	0	0	0	0	1	1	0	1	0	0	0	0	0	0	0	1
0	1	0	1	1	0	0	1	0	0	0	1	1	0	0	0	1	1	0	1	1	1	0	0	0	0	0	1	0	65	0	0	0	1	0	1	0	0	1	1	0	1	0	0	0	0	0	1	0	1
0	1	0	1	1	0	0	1	0	0	0	1	1	0	0	0	1	0	1	0	0	0	0	1	0	1	0	0	0	65	0	0	0	0	0	1	0	0	1	1	0	1	0	0	0	0	0	1	0	1
1	0	1	0	0	1	0	0	0	1	1	0	0	1	0	1	0	0	1	0	0	0	0	1	0	1	0	0	0	0	0	0	0	0	0	0	0	1	1	1	0	1	1	1	1	1	1	0	1	1
0	1	0	1	1	0	0	1	0	0	0	1	1	0	0	0	1	0	0	1	1	1	0	0	0	0	1	1	0	65	1	0	0	1	0	0	0	0	1	1	1	0	0	0	0	0	0	0	0	0
1	0	1	0	0	1	1	0	1	1	1	1	1	0	1	0	0	0	1	0	0	0	1	1	0	1	0	0	0	32	0	1	1	0	0	0	0	0	1	1	0	1	0	0	0	0	0	0	0	1
1	0	1	0	0	1	1	0	1	1	1	0	0	1	1	1	0	0	1	0	0	0	1	1	1	1	0	0	1	65	0	1	1	0	1	0	1	0	0	0	0	1	1	1	1	1	1	0	1	1
0	1	0	1	1	0	0	1	0	0	0	1	1	0	0	0	1	1	0	1	1	1	0	0	0	0	0	1	0	65	0	0	0	1	0	1	0	0	1	1	0	1	0	0	0	0	0	1	0	1
1	0	1	0	0	1	1	0	1	1	1	0	0	1	1	1	0	0	1	0	0	0	1	1	1	1	0	0	1	65	0	1	0	0	1	0	0	1	0	0	0	1	0	0	0	0	0	0	0	1
1	0	1	0	0	1	1	0	1	1	1	0	0	1	1	1	0	0	1	0	0	0	1	1	1	1	0	0	1	0	0	1	0	0	1	0	1	1	0	0	0	1	0	0	0	0	0	0	0	1
1	0	1	0	0	1	1	0	1	1	1	0	0	1	1	1	0	0	1	0	0	0	1	1	1	1	0	0	1	65	0	0	0	1	1	0	1	0	0	0	0	1	1	1	1	1	1	0	1	1
1	0	1	0	0	1	1	0	1	1	1	0	0	1	1	1	0	0	1	0	0	0	0	1	0	1	0	0	1	32	0	1	1	0	1	0	1	0	0	0	0	1	0	0	0	0	0	0	0	1
1	0	1	0	0	1	1	0	1	1	1	0	0	1	1	1	0	0	1	0	0	0	1	1	1	1	0	0	1	65	0	1	1	0	1	0	0	1	0	0	0	1	0	0	0	0	0	0	0	1
1	0	1	0	0	1	0	0	0	1	1	0	0	1	0	1	0	0	1	0	0	0	0	1	0	1	0	0	0	0	0	0	0	0	0	0	0	1	1	1	0	1	1	1	1	1	1	0	1	1
1	0	1	0	0	1	1	0	1	1	1	0	0	1	1	1	0	0	1	0	0	0	1	1	1	1	0	0	1	0	0	0	0	0	1	0	1	0	0	0	0	1	1	1	1	1	1	0	1	1
1	0	1	0	0	1	1	0	1	1	1	0	0	1	1	1	0	0	1	0	0	0	1	1	1	1	0	0	1	65	0	0	1	1	1	0	1	0	0	0	0	1	1	1	1	1	1	0	1	1
0	1	0	1	1	0	0	1	0	0	0	1	1	0	0	0	1	1	0	1	1	1	0	0	0	0	1	0	0	65	1	0	0	1	0	0	0	0	1	1	1	0	0	0	0	0	0	0	0	0
0	1	0	1	1	0	0	1	0	0	0	1	1	0	0	0	1	1	0	1	1	1	0	0	0	0	1	0	0	65	1	0	0	1	0	0	0	0	1	1	1	0	0	0	0	0	0	0	0	0
0	1	0	1	1	0	0	1	0	0	0	1	1	0	0	0	1	1	0	1	1	1	0	0	0	0	1	0	0	65	1	0	0	1	0	0	0	0	1	1	1	0	0	0	0	0	0	0	0	0
0	1	0	1	1	0	0	1	0	0	0	1	1	0	0	0	1	1	0	1	1	1	0	0	0	0	0	1	0	65	0	0	0	1	0	1	0	0	1	1	0	1	0	0	0	0	0	1	0	1
0	1	0	1	1	0	0	1	0	0	0	1	1	0	0	0	0	0	1	0	0	0	0	1	0	1	1	1	0	65	1	0	0	1	1	1	0	0	1	1	0	1	0	0	0	0	0	1	0	1
0	1	0	1	1	0	0	1	0	0	0	1	1	0	0	0	0	1	1	0	0	0	0	1	0	1	1	1	0	256	1	0	0	0	1	1	0	0	1	1	0	1	0	0	0	0	0	1	0	1
1	0	1	0	0	1	1	0	1	1	1	0	0	1	1	1	0	0	1	0	0	0	1	1	1	1	0	0	1	65	0	1	1	0	1	0	0	1	0	0	0	1	0	0	0	0	0	0	0	1
0	1	0	1	1	0	0	1	0	0	0	1	1	0	0	0	1	1	0	1	1	1	0	0	0	0	0	1	0	65	0	0	0	1	0	1	0	0	1	1	0	1	0	0	0	0	0	1	0	1
0	1	0	1	1	0	0	1	0	0	0	1	1	0	0	0	1	1	0	1	1	1	0	0	0	0	0	1	0	65	0	0	0	1	0	1	0	0	1	1	0	1	0	0	0	0	0	1	0	1
0	1	0	1	1	0	0	1	0	0	0	1	1	0	0	0	1	1	0	1	1	1	0	0	0	0	1	0	0	65	1	0	0	1	0	0	0	0	1	1	1	0	0	0	0	0	0	0	0	0
1	0	1	0	0	1	1	0	1	1	1	0	0	1	0	1	0	0	1	0	0	0	1	0	1	1	0	0	0	65	0	0	0	0	1	0	1	1	1	1	0	1	1	1	1	1	1	0	1	1
1	0	1	0	0	1	1	0	1	1	1	0	0	1	1	1	0	0	1	0	0	0	1	1	1	1	0	0	1	65	0	1	1	1	1	0	1	0	0	0	0	1	1	1	1	1	1	0	1	1
1	0	1	0	0	1	1	0	1	1	1	0	0	1	1	1	0	0	1	0	0	0	1	1	1	1	0	0	1	256	0	0	1	0	1	0	0	1	0	0	0	1	0	0	0	0	0	0	0	1
1	0	1	0	0	1	1	0	1	1	1	0	0	1	1	1	0	0	1	0	0	0	1	1	1	1	0	0	1	65	0	0	0	0	1	0	1	0	0	0	0	1	1	1	1	1	1	0	1	1
0	1	0	1	1	0	0	1	0	0	0	1	1	0	0	0	1	1	0	1	1	1	0	0	0	0	0	1	0	65	0	0	0	1	0	1	0	0	1	1	0	1	0	0	0	0	0	1	0	1
1	1	0	1	1	0	1	0	0	1	1	1	1	0	1	0	0	0	1	0	0	0	0	1	0	1	0	0	0	65	0	0	0	0	1	0	0	0	1	1	0	1	0	0	0	0	0	0	0	1
0	1	0	1	1	0	0	1	0	0	0	1	1	0	0	0	1	1	0	1	1	1	0	0	0	0	0	1	0	65	0	0	0	1	0	0	0	0	1	1	1	0	0	0	0	0	0	0	0	0
1	0	1	0	0	1	0	0	0	1	1	0	0	1	1	1	0	0	1	0	0	0	0	1	0	1	0	0	0	0	0	1	0	0	0	0	0	1	1	1	0	1	1	1	1	1	1	0	1	1
0	1	0	1	1	0	0	1	0	0	0	1	1	0	0	0	1	1	0	1	1	1	0	0	0	0	0	1	0	65	0	0	0	1	0	1	0	0	1	1	0	1	0	0	0	0	0	1	0	1
1	0	1	0	0	1	1	0	1	0	0	0	0	0	1	1	0	0	1	0	0	0	0	1	0	1	0	0	1	0	0	1	0	0	1	0	0	0	1	1	0	1	0	0	0	0	0	0	0	1
0	1	0	1	1	0	0	1	0	0	0	1	1	0	0	0	1	0	1	0	0	0	0	1	0	1	0	0	0	65	0	0	1	1	0	1	0	0	1	1	0	1	0	0	0	0	0	1	0	1
0	1	0	1	1	0	0	1	0	0	0	1	1	0	0	0	1	1	0	1	1	1	0	0	0	0	1	0	0	65	1	0	0	1	0	0	0	0	1	1	1	0	0	0	0	0	0	0	0	0
0	1	0	1	1	0	0	1	0	0	0	1	1	0	0	0	1	0	0	1	1	1	0	0	0	0	1	1	0	65	1	0	0	0	0	0	0	0	1	1	1	0	0	0	0	0	0	0	0	0
0	1	0	1	1	0	0	1	0	0	0	1	1	0	0	0	1	1	0	1	1	1	0	0	0	0	1	0	0	65	1	0	0	1	0	0	0	0	1	1	1	0	0	0	0	0	0	0	0	0
1	0	1	0	0	1	1	0	1	1	1	0	0	1	1	1	0	0	1	0	0	0	0	1	0	1	0	0	1	65	0	1	1	0	1	0	0	0	1	1	0	1	0	0	0	0	0	0	0	1
1	0	1	0	0	1	1	0	1	1	1	0	0	1	1	1	0	0	1	0	0	0	0	1	0	1	0	0	0	0	0	1	0	0	1	0	1	0	1	1	0	1	0	0	0	0	0	1	0	1
0	1	0	1	1	0	0	1	0	0	0	1	1	0	0	0	1	1	0	1	1	1	0	0	0	0	1	0	0	65	1	0	0	1	0	0	0	0	1	1	1	0	0	0	0	0	0	0	0	0
0	1	0	1	1	0	0	1	0	0	0	1	1	0	0	0	1	1	0	1	1	1	0	0	0	0	1	0	0	65	1	0	0	1	0	0	0	0	1	1	1	0	0	0	0	0	0	0	0	0
1	0	1	0	0	1	1	0	1	1	1	0	0	1	1	1	0	0	1	0	0	0	1	1	1	1	0	0	1	65	0	1	0	0	1	0	1	0	0	0	0	1	1	1	1	1	1	0	1	1
0	1	0	1	1	0	0	1	0	0	0	1	1	0	0	0	1	1	0	1	1	1	0	0	0	0	0	1	0	65	0	0	0	1	0	1	0	0	1	1	0	1	0	0	0	0	0	1	0	1
0	1	0	1	1	0	0	1	0	0	0	1	1	0	0	0	1	1	0	1	1	1	0	0	0	0	0	1	0	65	0	0	0	1	0	1	0	0	1	1	0	1	0	0	0	0	0	1	0	1
0	1	0	1	1	0	0	0	0	0	0	1	1	0	1	0	0	0	1	0	0	0	0	1	0	1	0	0	0	65	0	0	1	0	1	0	0	0	1	1	1	0	0	0	0	0	0	0	0	0
0	1	0	1	1	0	0	1	0	0	0	1	1	0	0	0	0	0	1	0	0	0	0	1	0	1	1	1	0	65	1	0	0	1	1	1	0	0	1	1	0	1	0	0	0	0	0	1	0	1
0	1	0	1	1	0	0	1	0	0	0	1	1	0	0	0	1	1	0	1	1	1	0	0	0	0	1	0	0	65	1	0	0	1	0	0	0	0	1	1	1	0	0	0	0	0	0	0	0	0
0	1	0	1	1	0	0	1	0	0	0	1	1	0	0	0	1	1	1	0	0	0	0	1	0	1	1	1	0	128	1	0	0	1	0	0	0	0	1	1	1	0	0	0	0	0	0	0	0	0
0	1	0	1	1	0	0	1	0	0	0	1	1	0	0	0	1	1	0	1	1	1	0	0	0	0	0	1	0	65	0	0	0	1	0	1	0	0	1	1	0	1	0	0	0	0	0	1	0	1
1	0	1	0	0	1	1	0	1	1	1	0	0	1	1	1	0	0	1	0	0	0	0	1	0	1	0	0	1	65	0	0	0	0	0	0	0	0	0	0	0	1	0	0	0	0	0	0	0	1
0	1	0	1	1	0	0	1	0	0	0	1	1	0	0	0	1	0	0	1	1	1	0	0	0	0	1	1	0	65	1	0	0	1	0	0	0	0	1	1	1	0	0	0	0	0	0	0	0	0
0	1	0	1	1	0	0	1	0	0	0	1	1	0	0	0	1	1	0	1	1	1	0	0	0	0	1	0	0	65	1	0	0	1	0	0	0	0	1	1	1	0	0	0	0	0	0	0	0	0
0	1	0	1	1	0	0	1	0	0	0	1	1	0	0	0	1	0	0	1	1	1	0	0	0	0	1	1	0	65	1	0	0	0	0	0	0	0	1	1	1	0	0	0	0	0	0	0	0	0
0	1	0	1	1	0	0	1	0	0	0	1	1	0	0	0	0	1	1	0	0	0	0	1	0	1	0	1	0	256	0	0	0	1	1	1	0	0	1	1	0	1	0	0	0	0	0	1	0	1
0	1	0	1	1	0	0	1	0	0	0	1	1	0	0	0	0	1	1	0	0	0	0	1	0	1	1	1	0	256	1	0	0	0	1	1	0	0	1	1	0	1	0	0	0	0	0	1	0	1
1	0	1	0	0	1	1	0	1	1	1	0	0	1	1	1	0	0	1	0	0	0	1	1	1	1	0	0	1	32	0	1	0	0	1	0	1	0	0	0	0	1	1	1	1	1	1	0	1	1
0	1	0	1	1	0	0	1	0	0	0	1	1	0	0	0	1	1	0	1	1	1	0	0	0	0	0	1	0	65	0	0	0	1	0	0	0	0	1	1	1	0	0	0	0	0	0	0	0	0
1	0	1	0	0	1	1	0	1	1	1	0	0	1	1	1	0	0	1	0	0	0	0	1	0	1	0	0	0	256	0	0	0	1	1	0	0	0	1	1	0	1	0	0	0	0	0	1	0	1
0	1	0	1	1	0	0	1	0	0	0	1	1	0	0	0	1	1	0	1	1	1	0	0	0	0	1	0	0	65	1	0	0	1	0	0	0	0	1	1	1	0	0	0	0	0	0	0	0	0
0	1	0	1	1	0	0	1	0	0	0	1	1	0	0	0	1	1	0	1	1	1	0	0	0	0	0	1	0	65	0	0	0	1	0	1	0	0	1	1	0	1	0	0	0	0	0	1	0	1
0	1	0	1	1	0	0	1	0	0	0	1	1	0	0	0	1	1	0	1	1	1	0	0	0	0	0	1	0	65	0	0	0	1	0	0	0	0	1	1	1	0	0	0	0	0	0	0	0	0
0	1	0	1	1	0	0	1	0	0	0	1	1	0	0	0	1	1	0	1	1	1	0	0	0	0	1	0	0	65	1	0	0	1	0	0	0	0	1	1	1	0	0	0	0	0	0	0	0	0
0	1	0	1	1	0	0	1	0	0	0	1	1	0	0	0	1	1	0	1	1	1	0	0	0	0	1	0	0	65	1	0	0	1	0	0	0	0	1	1	1	0	0	0	0	0	0	0	0	0
1	0	1	0	0	1	1	0	1	1	1	0	0	1	1	1	0	0	1	0	0	0	1	1	1	1	0	0	1	32	0	1	1	0	1	0	0	1	0	0	0	1	0	0	0	0	0	0	0	1
1	0	1	0	0	1	1	0	1	1	1	0	0	1	0	1	0	0	1	0	0	0	1	0	1	1	0	0	0	32	0	0	1	0	1	0	1	1	1	1	0	1	1	1	1	1	1	0	1	1
1	0	1	0	0	1	1	0	1	1	1	0	0	1	0	1	0	0	1	0	0	0	1	1	1	1	0	0	0	32	0	0	1	0	1	0	1	1	1	1	0	1	1	1	1	1	1	0	1	1
0	1	0	1	1	0	0	1	0	0	0	1	1	0	0	0	1	0	0	1	1	1	0	0	0	0	1	1	0	65	1	0	0	0	0	0	0	0	1	1	1	0	0	0	0	0	0	0	0	0
1	0	1	0	0	1	1	0	1	1	1	0	0	1	1	1	0	0	1	0	0	0	1	1	1	1	0	0	1	32	0	1	0	0	1	0	0	1	0	0	0	1	0	0	0	0	0	0	0	1
1	0	1	0	0	1	1	0	1	0	0	0	0	1	1	1	0	0	1	0	0	0	0	1	0	1	0	0	1	65	0	0	1	0	1	1	0	0	1	1	0	1	0	0	0	0	0	0	0	1
1	0	1	0	0	1	1	0	1	1	1	1	1	0	1	0	0	0	1	0	0	0	1	1	0	1	0	0	0	65	0	0	0	0	0	0	0	0	1	1	0	1	0	0	0	0	0	0	0	1
1	0	1	0	0	1	1	0	1	1	1	0	0	1	1	1	0	0	1	0	0	0	1	1	1	1	0	0	1	65	0	1	1	0	1	0	0	1	0	0	0	1	0	0	0	0	0	0	0	1
0	1	0	1	1	0	0	1	0	0	0	1	1	0	0	0	1	1	0	1	1	1	0	0	0	0	1	0	0	65	1	0	0	1	0	0	0	0	1	1	1	0	0	0	0	0	0	0	0	0
0	1	0	1	1	0	0	1	0	0	0	1	1	0	0	0	1	0	0	1	1	1	0	0	0	0	1	0	0	65	1	0	0	1	0	0	0	0	1	1	1	0	0	0	0	0	0	0	0	0
1	0	1	0	0	1	1	0	1	1	1	0	0	1	1	1	0	0	1	0	0	0	1	1	1	1	0	0	1	32	0	1	0	0	1	0	0	1	0	0	0	1	0	0	0	0	0	0	0	1
1	0	1	0	0	1	1	0	1	1	1	0	0	1	1	1	0	1	1	0	0	0	0	1	0	1	0	0	1	0	0	1	0	0	1	0	1	0	1	1	0	1	0	0	0	0	0	0	0	1
0	1	0	1	1	0	0	1	0	0	0	1	1	0	0	0	1	1	0	1	1	1	0	0	0	0	1	0	0	65	1	0	0	1	0	0	0	0	1	1	1	0	0	0	0	0	0	0	0	0
1	0	1	0	0	1	0	0	0	1	1	0	0	1	1	1	0	0	1	0	0	0	0	1	0	1	0	0	0	0	0	0	0	0	0	0	0	1	1	1	0	1	1	1	1	1	1	0	1	1
1	0	1	0	0	1	0	0	0	1	1	0	0	1	1	1	0	0	1	0	0	0	0	1	0	1	0	0	0	32	0	1	0	0	1	0	1	1	1	1	0	1	1	1	1	1	1	0	1	1
0	1	0	1	1	0	0	1	0	0	0	1	1	0	0	0	1	1	0	1	1	1	0	0	0	0	1	0	0	65	1	0	0	1	0	0	0	0	1	1	1	0	0	0	0	0	0	0	0	0
0	1	0	1	1	0	0	1	0	0	0	1	1	0	0	0	1	0	0	1	1	1	0	0	0	0	1	1	0	65	1	0	0	0	0	0	0	0	1	1	1	0	0	0	0	0	0	0	0	0
0	1	0	1	1	0	0	1	0	0	0	1	1	0	0	0	1	1	0	1	1	1	0	0	0	0	0	1	0	65	0	0	0	1	0	1	0	0	1	1	0	1	0	0	0	0	0	1	0	1
1	0	1	0	0	1	1	0	1	1	1	0	0	1	1	1	0	0	1	0	0	0	0	1	0	1	0	0	1	65	0	1	1	0	0	0	0	0	0	0	0	1	0	0	0	0	0	0	0	1
0	1	0	1	1	0	0	1	0	0	0	1	1	0	0	0	1	0	0	1	1	1	0	0	0	0	1	1	0	65	1	0	0	0	0	0	0	0	1	1	1	0	0	0	0	0	0	0	0	0
1	0	1	0	0	1	1	0	1	1	1	0	0	1	1	1	0	0	1	0	0	0	0	1	0	1	0	0	1	65	0	0	0	1	1	0	0	0	0	0	0	1	0	0	0	0	0	0	0	1
0	1	0	1	1	0	0	1	0	0	0	1	1	0	0	0	1	1	0	1	1	1	0	0	0	0	0	1	0	65	0	0	0	1	0	1	0	0	1	1	0	1	0	0	0	0	0	1	0	1
1	0	1	0	0	1	0	0	0	1	1	0	0	1	1	1	0	0	1	0	0	0	0	1	0	1	0	0	0	65	0	0	0	0	1	0	1	1	1	1	0	1	1	1	1	1	1	0	1	1
1	0	1	0	0	1	1	0	1	0	0	1	1	0	0	0	0	0	1	0	0	0	0	1	0	1	0	0	0	65	0	1	1	0	1	0	0	0	1	1	0	1	0	0	0	0	0	0	0	1
1	0	1	0	0	1	1	0	1	1	1	0	0	1	1	1	0	0	1	0	0	0	1	1	1	1	0	0	1	65	0	1	1	0	1	0	0	1	0	0	0	1	0	0	0	0	0	0	0	1
1	0	1	0	1	0	1	0	1	0	0	1	1	0	0	0	0	0	1	0	0	0	0	1	0	1	0	0	0	65	0	1	1	0	1	0	0	0	1	1	0	1	0	0	0	0	0	0	0	1
1	0	0	0	0	1	1	0	0	0	0	0	0	1	1	1	0	0	1	0	0	0	0	1	0	1	0	0	1	0	0	1	0	0	1	0	1	0	1	1	0	1	0	0	0	0	0	0	0	1
1	0	1	0	0	1	1	0	1	1	1	0	0	1	1	1	0	0	1	0	0	0	1	1	1	1	0	0	1	0	0	1	0	0	1	0	1	0	0	0	0	1	1	1	1	1	1	0	1	1
0	1	0	1	1	0	0	1	0	0	0	1	1	0	0	0	1	1	0	1	1	1	0	0	0	0	1	0	0	65	1	0	0	1	0	0	0	0	1	1	1	0	0	0	0	0	0	0	0	0
0	1	0	1	1	0	0	1	0	0	0	1	1	0	0	0	1	0	0	1	1	1	0	0	0	0	1	1	0	65	1	0	0	1	0	0	0	0	1	1	1	0	0	0	0	0	0	0	0	0
0	1	0	1	1	0	0	1	0	0	0	1	1	0	0	0	0	1	1	0	0	0	0	1	0	1	1	1	0	256	1	0	0	0	1	1	0	0	1	1	0	1	0	0	0	0	0	1	0	1
1	0	1	0	0	1	1	0	1	1	1	1	1	0	1	0	0	0	1	0	0	0	1	1	0	1	0	0	0	32	0	1	1	0	0	0	0	0	1	1	0	1	0	0	0	0	0	0	0	1
0	1	0	1	1	0	0	1	0	0	0	1	1	0	0	0	1	1	0	1	1	1	0	0	0	0	1	0	0	65	1	0	0	1	0	0	0	0	1	1	1	0	0	0	0	0	0	0	0	0
1	0	1	0	0	1	1	0	1	0	0	0	0	1	0	1	0	0	1	0	0	0	0	1	1	1	0	0	0	0	0	0	1	0	1	0	0	0	1	1	0	1	0	0	0	0	0	0	0	1
1	0	1	0	0	1	1	0	1	1	1	0	0	1	1	1	0	0	1	0	0	0	0	1	0	1	0	0	1	65	0	1	1	0	1	0	0	0	0	0	0	1	0	0	0	0	0	0	0	1
0	1	0	1	1	0	0	1	0	0	0	1	1	0	0	0	1	1	0	1	1	1	0	0	0	0	1	0	0	65	1	0	0	1	0	0	0	0	1	1	1	0	0	0	0	0	0	0	0	0
0	1	0	1	1	0	0	1	0	0	0	1	1	0	0	0	1	0	0	1	1	1	0	0	0	0	1	1	0	65	1	0	0	0	0	0	0	0	1	1	1	0	0	0	0	0	0	0	0	0
1	0	0	0	0	1	1	1	0	1	1	0	0	1	1	1	0	0	1	0	0	0	0	1	1	1	0	0	0	65	0	1	1	0	1	0	0	1	1	1	0	1	0	0	0	0	0	0	0	1
0	1	0	1	1	0	0	1	0	0	0	1	1	0	0	0	1	0	0	1	1	1	0	0	0	0	1	1	0	65	1	0	0	0	0	0	0	0	1	1	1	0	0	0	0	0	0	0	0	0
1	0	1	0	0	1	1	0	1	1	1	1	1	0	1	0	0	0	1	0	0	0	1	1	0	1	0	0	0	32	0	1	1	0	1	0	0	0	1	1	0	1	0	0	0	0	0	0	0	1
1	0	1	0	0	1	1	0	1	1	1	0	0	1	1	1	0	0	1	0	0	0	1	1	1	1	0	0	1	0	0	1	0	0	1	0	1	0	0	0	0	1	1	1	1	1	1	0	1	1
1	1	1	1	1	0	1	0	1	0	0	1	1	0	1	0	0	0	1	0	0	0	0	1	0	1	0	0	0	65	0	0	1	0	1	0	0	1	1	1	0	1	0	0	0	0	0	0	0	1
0	1	0	1	1	0	0	1	0	0	0	1	1	0	0	0	1	1	0	1	1	1	0	0	0	0	1	0	0	65	1	0	0	1	0	0	0	0	1	1	1	0	0	0	0	0	0	0	0	0
0	1	0	1	1	0	0	1	0	0	0	1	1	0	0	0	1	1	0	1	1	1	0	0	0	0	1	0	0	65	1	0	0	1	0	0	0	0	1	1	1	0	0	0	0	0	0	0	0	0
0	1	0	1	1	0	0	1	0	0	0	1	1	0	0	0	1	1	0	1	1	1	0	0	0	0	0	1	0	65	0	0	0	1	0	1	0	0	1	1	0	1	0	0	0	0	0	1	0	1
1	0	1	0	0	1	1	0	1	1	1	0	0	1	1	1	0	0	1	0	0	0	0	1	0	1	0	0	1	65	0	1	0	0	1	0	0	0	1	1	0	1	0	0	0	0	0	0	0	1
0	1	0	1	1	0	0	1	0	0	0	1	1	0	0	0	1	0	0	1	1	1	0	0	0	0	1	1	0	65	1	0	0	0	0	0	0	0	1	1	1	0	0	0	0	0	0	0	0	0
0	1	0	1	1	0	0	1	0	0	0	1	1	0	0	0	0	1	1	0	0	0	0	1	0	1	1	1	0	256	1	0	0	0	1	1	0	0	1	1	0	1	0	0	0	0	0	1	0	1
1	0	1	0	0	1	1	0	1	1	1	0	0	1	1	1	0	0	1	0	0	0	1	1	1	1	0	0	1	0	0	0	0	1	1	0	1	0	0	0	0	1	1	1	1	1	1	0	1	1
0	1	0	1	1	0	0	1	0	0	0	1	1	0	0	0	1	1	0	1	1	1	0	0	0	0	1	0	0	65	1	0	0	1	0	0	0	0	1	1	1	0	0	0	0	0	0	0	0	0
0	1	0	1	1	0	0	1	0	0	0	1	1	0	0	0	1	1	0	1	1	1	0	0	0	0	0	1	0	65	0	0	0	1	0	1	0	0	1	1	0	1	0	0	0	0	0	1	0	1
0	1	0	1	1	0	0	1	0	0	0	1	1	0	0	0	1	1	1	0	0	0	0	1	0	1	1	1	0	128	1	0	0	1	0	0	0	0	1	1	1	0	0	0	0	0	0	0	0	0
1	0	1	0	0	1	1	0	1	1	1	0	0	1	1	1	0	0	1	0	0	0	1	1	1	1	0	0	1	32	0	0	1	0	1	0	1	0	0	0	0	1	1	1	1	1	1	0	1	1
0	1	0	1	1	0	0	1	0	0	0	1	1	0	0	0	1	1	0	1	1	1	0	0	0	0	0	1	0	65	0	0	0	1	0	1	0	0	1	1	0	1	0	0	0	0	0	1	0	1
1	0	1	0	0	1	1	0	1	1	1	0	0	1	1	1	0	0	1	0	0	0	1	1	1	1	0	0	1	0	0	0	0	0	1	0	0	1	0	0	0	1	1	1	1	1	1	0	1	1
0	1	0	1	1	0	0	1	0	0	0	1	1	0	0	0	0	0	1	0	0	0	0	1	0	1	1	1	0	65	1	0	0	1	1	1	0	0	1	1	0	1	0	0	0	0	0	1	0	1
0	1	0	1	1	0	0	1	0	0	0	1	1	0	0	0	0	1	1	0	0	0	0	1	0	1	1	1	0	256	1	0	0	0	1	1	0	0	1	1	0	1	0	0	0	0	0	1	0	1
1	0	1	0	0	1	1	0	1	1	1	0	0	1	1	1	0	0	1	0	0	0	1	1	1	1	0	0	1	65	0	1	1	0	1	0	0	1	0	0	0	1	0	0	0	0	0	0	0	1
0	1	0	1	1	0	0	1	0	0	0	1	1	0	0	0	0	1	1	0	0	0	0	1	0	1	1	1	0	256	1	0	0	0	1	1	0	0	1	1	0	1	0	0	0	0	0	1	0	1
0	1	0	1	1	0	0	1	0	0	0	1	1	0	0	0	1	0	0	1	1	1	0	0	0	0	1	1	0	65	1	0	0	0	0	0	0	0	1	1	1	0	0	0	0	0	0	0	0	0
1	0	1	0	0	1	1	0	1	1	1	0	0	1	0	0	0	1	1	0	0	0	1	1	1	1	0	0	0	0	0	1	0	0	1	0	1	1	1	1	0	1	1	1	1	1	1	0	1	1
1	0	1	0	0	1	1	0	1	1	1	0	0	1	1	1	0	0	1	0	0	0	0	1	0	1	0	0	1	65	0	1	1	0	1	0	0	0	1	1	0	1	0	0	0	0	0	0	0	1
1	0	1	0	0	1	1	0	1	1	1	0	0	1	1	1	0	0	1	0	0	0	0	1	0	1	0	0	1	32	0	1	0	0	1	0	0	0	1	1	0	1	0	0	0	0	0	0	0	1
1	0	1	0	0	1	0	0	0	1	1	0	0	1	1	1	0	0	1	0	0	0	0	1	0	1	0	0	0	0	0	0	0	0	0	0	0	1	1	1	0	1	1	1	1	1	1	0	1	1
0	1	0	1	1	0	0	1	0	0	0	1	1	0	0	0	1	0	0	1	1	1	0	0	0	0	1	1	0	65	1	0	0	0	0	0	0	0	1	1	1	0	0	0	0	0	0	0	0	0
0	1	0	1	1	0	0	1	0	0	0	1	1	0	0	0	1	1	0	1	1	1	0	0	0	0	1	0	0	65	1	0	0	1	0	0	0	0	1	1	1	0	0	0	0	0	0	0	0	0
1	0	1	0	0	1	1	0	1	1	1	0	0	1	1	1	0	0	1	0	0	0	1	1	1	0	0	0	1	65	0	1	1	0	1	0	1	0	0	0	0	1	1	1	1	1	1	0	1	1
1	0	1	0	0	1	1	0	1	1	1	0	0	1	1	1	0	0	1	0	0	0	0	1	0	1	0	0	1	32	0	1	0	0	1	0	0	0	1	1	0	1	0	0	0	0	0	0	0	1
1	0	1	0	0	1	1	0	1	1	1	0	0	1	1	1	0	0	1	0	0	0	1	1	1	1	0	0	1	65	0	0	1	0	1	0	1	0	0	0	0	1	1	1	1	1	1	0	1	1
1	0	1	0	0	1	1	0	1	0	0	0	0	0	1	1	0	0	1	0	0	0	0	1	0	1	0	0	1	65	0	0	0	1	1	0	0	0	1	1	0	1	0	0	0	0	0	0	0	1
1	0	1	0	0	1	0	0	0	1	1	0	0	1	1	1	0	0	1	0	0	0	0	1	0	1	0	0	0	0	0	0	0	0	0	0	0	1	1	1	0	1	1	1	1	1	1	0	1	1
0	1	0	1	1	0	0	1	0	0	0	1	1	0	0	0	1	1	0	1	1	1	0	0	0	0	1	0	0	65	1	0	0	1	0	0	0	0	1	1	1	0	0	0	0	0	0	0	0	0
0	1	0	1	1	0	0	1	0	0	0	1	1	0	0	0	1	1	0	1	1	1	0	0	0	0	1	0	0	65	1	0	0	1	0	0	0	0	1	1	1	0	0	0	0	0	0	0	0	0
1	0	1	0	0	1	1	0	1	1	1	0	0	1	1	1	0	0	1	0	0	0	1	1	1	1	0	0	1	65	0	0	1	0	1	0	0	1	0	0	0	1	0	0	0	0	0	0	0	1
0	1	0	1	1	0	0	1	0	0	0	1	1	0	0	0	0	1	1	0	0	0	0	1	0	1	0	0	0	256	0	0	0	1	1	1	0	0	1	1	0	1	0	0	0	0	0	1	0	1
0	1	0	1	1	0	0	1	0	0	0	1	1	0	0	0	1	1	0	1	1	1	0	0	0	0	0	1	0	65	0	0	0	1	0	1	0	0	1	1	0	1	0	0	0	0	0	1	0	1
0	1	0	1	1	0	0	1	0	0	0	1	1	0	0	0	1	0	0	1	1	1	0	0	0	0	1	1	0	65	1	0	0	0	0	0	0	0	1	1	1	0	0	0	0	0	0	0	0	0
1	0	0	0	0	1	1	1	0	1	1	0	0	1	1	0	0	0	1	0	0	0	0	1	1	1	0	0	0	0	0	1	0	0	1	0	1	1	1	1	0	1	0	0	0	0	0	0	0	1
1	0	1	0	0	1	1	0	1	1	1	0	0	1	1	1	0	0	1	0	0	0	1	1	1	1	0	0	1	0	0	0	0	0	1	0	1	0	0	0	0	1	1	1	1	1	1	0	1	1
1	0	1	0	0	1	1	0	1	1	1	1	1	0	1	0	0	0	1	0	0	0	1	1	0	1	0	0	0	32	0	0	1	0	0	0	0	0	1	1	0	1	0	0	0	0	0	0	0	1
1	0	1	0	0	1	1	0	1	1	1	0	0	1	1	1	0	0	1	0	0	0	1	1	1	1	0	0	1	32	0	0	1	0	1	0	1	0	0	0	0	1	1	1	1	1	1	0	1	1
0	1	0	1	1	0	0	1	0	0	0	1	1	0	0	0	1	1	0	1	1	1	0	0	0	0	0	1	0	65	0	0	0	1	0	1	0	0	1	1	0	1	0	0	0	0	0	1	0	1
0	1	0	1	1	0	0	1	0	0	0	1	1	0	0	0	1	1	0	1	1	1	0	0	0	0	1	0	0	65	1	0	0	1	0	0	0	0	1	1	1	0	0	0	0	0	0	0	0	0
1	0	1	0	0	1	1	0	1	1	1	0	0	1	1	1	0	0	1	0	0	0	1	1	1	1	0	0	1	0	0	1	1	0	1	0	0	1	0	0	0	1	0	0	0	0	0	0	0	1
0	1	0	1	1	0	0	1	0	0	0	1	1	0	0	0	1	1	0	1	1	1	0	0	0	0	0	1	0	65	0	0	0	1	0	1	0	0	1	1	0	1	0	0	0	0	0	1	0	1
1	0	1	0	0	1	1	0	1	1	1	0	0	1	1	1	0	0	1	0	0	0	0	1	0	1	0	0	1	65	0	1	1	0	1	0	0	0	1	1	0	1	0	0	0	0	0	0	0	1
0	1	0	1	1	0	0	1	0	0	0	1	1	0	0	0	1	1	0	1	1	1	0	0	0	0	0	1	0	65	0	0	0	1	0	1	0	0	1	1	0	1	0	0	0	0	0	1	0	1
1	0	1	0	0	1	1	0	1	1	1	0	0	1	1	1	0	0	1	0	0	0	1	1	1	1	0	0	1	0	0	0	0	0	1	0	0	0	0	0	0	1	1	1	1	1	1	0	1	1
1	0	1	0	0	1	1	0	1	1	1	0	0	1	1	1	0	0	1	0	0	0	1	1	1	1	0	0	1	32	0	0	1	0	1	0	0	1	0	0	0	1	0	0	0	0	0	0	0	1
1	0	1	0	0	1	1	0	1	1	1	0	0	1	1	1	0	0	1	0	0	0	1	1	1	1	0	0	1	32	0	0	0	0	1	0	1	0	0	0	0	1	1	1	1	1	1	0	1	1
0	1	0	1	1	0	0	1	0	0	0	1	1	0	0	0	1	0	0	1	1	1	0	0	0	0	0	0	0	0	0	0	0	0	0	0	0	0	1	1	1	0	0	0	0	0	0	0	0	0
1	0	1	0	0	1	1	0	1	0	0	1	1	0	0	0	0	0	1	0	0	0	0	1	0	1	0	0	0	65	0	0	1	0	0	0	0	0	1	1	0	1	0	0	0	0	0	0	0	1
1	0	1	0	0	1	1	0	1	1	1	0	0	1	1	1	0	0	1	0	0	0	1	1	1	1	0	0	1	0	0	1	0	0	1	0	1	1	0	0	0	1	0	0	0	0	0	0	0	1
1	0	1	0	0	1	1	0	1	1	1	0	0	1	1	1	0	0	1	0	0	0	1	1	1	0	0	0	1	32	0	1	1	0	1	0	0	1	0	0	0	1	0	0	0	0	0	0	0	1
1	0	1	0	0	0	1	0	1	0	0	1	1	0	1	0	0	0	1	0	0	0	0	1	0	1	0	0	0	65	0	0	1	1	1	0	1	0	1	1	0	1	0	0	0	0	0	0	0	1
1	0	1	0	0	0	1	0	1	0	0	0	0	1	0	1	0	0	1	0	0	0	0	1	1	1	0	0	0	65	0	1	1	0	1	0	0	1	1	1	0	1	0	0	0	0	0	0	0	1
1	0	1	0	0	1	1	0	1	1	1	1	1	0	1	0	0	0	1	0	0	0	1	1	0	1	0	0	0	65	0	0	0	0	0	0	0	0	1	1	0	1	0	0	0	0	0	0	0	1
0	1	0	1	1	0	0	1	0	0	0	1	1	0	0	0	1	1	0	1	1	1	0	0	0	0	1	0	0	65	1	0	0	1	0	0	0	0	1	1	1	0	0	0	0	0	0	0	0	0
1	1	0	0	1	0	0	0	0	0	0	1	1	0	1	0	0	0	1	0	0	0	0	1	0	1	0	0	0	65	1	1	0	1	0	0	0	1	1	1	0	1	0	0	0	0	0	0	0	1
1	0	1	0	0	1	1	0	1	1	1	0	0	1	1	1	0	0	1	0	0	0	1	1	1	1	0	0	1	65	0	1	1	0	1	0	0	1	0	0	0	1	0	0	0	0	0	0	0	1
1	0	1	0	0	1	1	0	1	1	1	1	1	0	1	0	0	0	1	0	0	0	1	1	0	1	0	0	0	32	0	0	1	1	0	0	0	0	1	1	0	1	0	0	0	0	0	0	0	1
1	0	1	0	0	1	1	0	1	1	1	0	0	1	1	1	0	0	1	0	0	0	1	1	1	1	0	0	1	65	0	1	1	0	1	0	0	1	0	0	0	1	0	0	0	0	0	0	0	1
1	0	1	0	0	1	1	0	1	1	1	0	0	1	0	1	0	0	1	0	0	0	1	1	1	1	0	0	0	65	0	1	1	0	1	0	1	1	1	1	0	1	1	1	1	1	1	0	1	1
1	0	1	0	0	1	1	0	1	1	1	0	0	1	1	1	0	0	1	0	0	0	1	1	1	1	0	0	1	256	0	0	0	0	1	0	1	1	0	0	0	1	0	0	0	0	0	0	0	1
1	0	1	0	0	1	1	0	1	1	1	0	0	1	1	1	0	0	1	0	0	0	1	1	1	1	0	0	1	65	0	0	1	0	1	0	0	1	0	0	0	1	0	0	0	0	0	0	0	1
1	0	1	0	0	1	1	0	1	1	1	0	0	1	0	1	0	0	1	0	0	0	1	1	1	1	0	0	0	32	0	0	0	0	1	0	1	1	1	1	0	1	1	1	1	1	1	0	1	1
0	1	0	1	1	0	0	1	0	0	0	1	1	0	0	0	1	1	0	1	1	1	0	0	0	0	1	0	0	65	1	0	0	1	0	0	0	0	1	1	1	0	0	0	0	0	0	0	0	0
1	0	1	0	0	1	1	0	1	1	1	0	0	1	1	1	0	0	1	0	0	0	1	1	1	1	0	0	1	65	0	0	1	0	1	0	0	1	0	0	0	1	0	0	0	0	0	0	0	1
0	1	0	1	1	0	0	1	0	0	0	1	1	0	0	0	1	1	0	1	1	1	0	0	0	0	0	1	0	65	0	0	0	1	0	1	0	0	1	1	0	1	0	0	0	0	0	1	0	1
1	0	0	0	0	0	0	0	0	0	0	1	1	0	1	0	0	0	1	0	0	0	0	1	0	1	0	0	0	65	1	1	0	1	1	0	0	1	1	1	0	1	0	0	0	0	0	0	0	1
0	1	0	1	1	0	0	1	0	0	0	1	1	0	0	0	1	1	0	1	1	1	0	0	0	0	1	0	0	65	1	0	0	1	0	0	0	0	1	1	1	0	0	0	0	0	0	0	0	0
0	1	0	1	1	0	0	1	0	0	0	1	1	0	0	0	0	1	1	0	0	0	0	1	0	1	1	1	0	256	1	0	0	0	1	1	0	0	1	1	0	1	0	0	0	0	0	1	0	1
1	0	1	0	0	1	1	0	1	1	1	0	0	1	0	1	0	0	1	0	0	0	1	0	1	1	0	0	0	32	0	0	0	0	1	0	1	1	1	1	0	1	0	0	0	0	0	0	0	1
1	0	1	0	0	1	0	0	0	1	1	0	0	1	1	1	0	0	1	0	0	0	0	1	0	1	0	0	0	65	0	0	1	0	1	0	1	1	1	1	0	1	1	1	1	1	1	0	1	1
1	0	1	0	0	1	1	0	1	1	1	0	0	1	1	1	0	0	1	0	0	0	1	1	1	1	0	0	1	32	0	0	1	0	1	0	0	1	0	0	0	1	0	0	0	0	0	0	0	1
0	1	0	1	1	0	0	1	0	0	0	1	1	0	0	0	0	1	1	0	0	0	0	1	0	1	1	1	0	256	1	0	0	0	1	1	0	0	1	1	0	1	0	0	0	0	0	1	0	1
0	1	0	1	1	0	0	1	0	0	0	1	1	0	0	0	1	0	1	0	0	0	0	1	0	1	0	0	0	65	0	0	0	0	0	0	0	0	1	1	1	0	0	0	0	0	0	0	0	0
0	1	0	1	1	0	0	1	0	0	0	1	1	0	0	0	1	1	0	1	1	1	0	0	0	0	0	1	0	65	0	0	0	1	0	1	0	0	1	1	0	1	0	0	0	0	0	1	0	1
1	0	1	0	0	1	1	0	1	1	1	0	0	1	1	1	0	0	1	0	0	0	0	1	0	1	0	0	0	65	0	1	1	0	0	0	0	0	0	0	0	1	0	0	0	0	0	1	0	1
0	1	0	1	1	0	0	1	0	0	0	1	1	0	0	0	1	1	0	1	1	1	0	0	0	0	0	1	0	65	0	0	0	1	0	1	0	0	1	1	0	1	0	0	0	0	0	1	0	1
0	1	0	1	1	0	0	1	0	0	0	1	1	0	0	0	0	1	1	0	0	0	0	1	0	1	1	1	0	256	1	0	0	0	1	1	0	0	1	1	0	1	0	0	0	0	0	1	0	1
0	1	0	1	1	0	0	1	0	0	0	1	1	0	0	0	1	1	0	1	1	1	0	0	0	0	0	1	0	65	0	0	0	1	0	1	0	0	1	1	0	1	0	0	0	0	0	1	0	1
1	0	1	0	0	1	1	0	1	1	1	0	0	1	1	1	0	0	1	0	0	0	0	1	0	1	0	0	1	0	0	1	1	0	1	0	0	0	1	1	0	1	0	0	0	0	0	0	0	1
1	0	1	0	0	1	1	0	1	1	1	0	0	1	1	1	0	0	1	0	0	0	1	1	1	1	0	0	1	65	0	1	1	0	1	0	1	0	0	0	0	1	1	1	1	1	1	0	1	1
0	1	0	1	1	0	0	1	0	0	0	1	1	0	0	0	1	1	0	1	1	1	0	0	0	0	0	1	0	65	0	0	0	1	0	1	0	0	1	1	0	1	0	0	0	0	0	1	0	1
1	0	1	0	0	1	1	0	1	1	1	0	0	1	1	1	0	0	1	0	0	0	1	1	1	1	0	0	1	65	0	0	1	0	1	0	1	0	0	0	0	1	1	1	1	1	1	0	1	1
0	1	0	1	1	0	0	1	0	0	0	1	1	0	0	0	1	1	0	1	1	1	0	0	0	0	1	0	0	65	1	0	0	1	0	0	0	0	1	1	1	0	0	0	0	0	0	0	0	0
0	1	0	1	1	0	0	1	0	0	0	1	1	0	0	0	1	1	0	1	1	1	0	0	0	0	1	1	0	256	1	0	0	0	0	0	0	0	1	1	1	0	0	0	0	0	0	0	0	0
1	0	1	0	0	1	1	0	1	1	1	0	0	1	1	1	0	0	1	0	0	0	1	1	1	1	0	0	1	32	0	1	1	0	1	0	1	0	0	0	0	1	1	1	1	1	1	0	1	1
0	1	0	1	1	0	0	1	0	0	0	1	1	0	0	0	0	1	1	0	0	0	0	1	0	1	1	1	0	256	1	0	0	0	1	1	0	0	1	1	0	1	0	0	0	0	0	1	0	1
1	0	1	0	0	1	1	0	1	0	0	0	0	1	1	0	0	0	1	0	0	0	0	1	0	1	0	0	1	65	0	0	1	0	0	0	0	1	1	1	0	1	0	0	0	0	0	0	0	1
1	0	1	0	0	1	1	0	1	1	1	0	0	1	1	1	0	0	1	0	0	0	1	1	1	1	0	0	1	65	0	1	1	0	1	0	1	0	0	0	0	1	1	1	1	1	1	0	1	1
1	0	1	0	0	1	1	0	1	1	1	0	0	1	1	1	0	0	1	0	0	0	1	1	1	1	0	0	1	32	0	1	1	0	1	0	0	1	0	0	0	1	0	0	0	0	0	0	0	1
0	1	0	1	1	0	0	1	0	0	0	1	1	0	0	0	1	1	0	1	1	1	0	0	0	0	0	1	0	65	0	0	0	1	0	1	0	0	1	1	0	1	0	0	0	0	0	1	0	1
1	0	1	0	0	1	1	0	1	1	1	0	0	1	1	1	0	0	1	0	0	0	0	1	0	1	0	0	0	32	0	1	1	0	1	0	0	0	0	0	0	1	0	0	0	0	0	1	0	1
1	0	1	0	0	1	1	0	1	1	1	0	0	1	1	1	0	0	1	0	0	0	1	1	1	1	0	0	1	0	0	1	0	0	1	0	0	1	0	0	0	1	1	1	1	1	1	0	1	1
0	1	0	1	1	0	0	1	0	0	0	1	1	0	0	0	1	1	0	1	1	1	0	0	0	0	1	0	0	65	1	0	0	1	0	0	0	0	1	1	1	0	0	0	0	0	0	0	0	0
0	1	0	1	1	0	0	1	0	0	0	1	1	0	0	0	0	1	1	0	0	0	0	1	0	1	1	1	0	256	1	0	0	0	1	1	0	0	1	1	0	1	0	0	0	0	0	1	0	1
0	1	0	1	1	0	0	1	0	0	0	1	1	0	0	0	1	1	0	1	1	1	0	0	0	0	0	1	0	65	0	0	0	1	0	1	0	0	1	1	0	1	0	0	0	0	0	1	0	1
0	1	0	1	1	0	0	1	0	0	0	1	1	0	0	0	1	1	0	1	1	1	0	0	0	0	0	1	0	65	0	0	0	1	0	1	0	0	1	1	0	1	0	0	0	0	0	1	0	1
1	0	1	0	0	1	1	0	1	1	1	0	0	1	1	1	0	0	1	0	0	0	1	1	1	1	0	0	1	32	0	1	0	0	1	0	0	1	0	0	0	1	0	0	0	0	0	0	0	1
1	0	1	0	0	1	0	0	0	1	1	0	0	1	0	0	0	0	1	0	0	0	1	1	1	1	0	0	0	0	0	1	0	0	1	0	0	1	1	1	0	1	0	0	0	0	0	0	0	1
0	1	0	1	1	0	0	1	0	0	0	1	1	0	0	0	1	0	1	0	0	0	0	1	0	1	0	0	0	65	0	0	1	1	0	1	0	0	1	1	0	1	0	0	0	0	0	1	0	1
0	1	0	1	1	0	0	1	0	0	0	1	1	0	0	0	1	1	0	1	1	1	0	0	0	0	0	1	0	65	0	0	0	1	0	1	0	0	1	1	0	1	0	0	0	0	0	1	0	1
1	0	1	0	0	1	1	0	1	1	1	0	0	1	1	1	0	1	1	0	0	0	0	1	0	1	0	0	1	0	0	0	0	0	1	0	1	0	1	1	0	1	0	0	0	0	0	0	0	1
1	0	1	0	0	1	1	0	1	1	1	0	0	1	1	1	0	0	1	0	0	0	0	1	0	1	0	0	1	65	0	1	0	0	1	0	0	0	0	0	0	1	0	0	0	0	0	0	0	1
0	1	0	1	1	0	0	1	0	0	0	1	1	0	0	0	1	1	1	0	0	0	0	1	0	1	1	1	0	256	1	0	0	0	0	1	0	0	1	1	0	1	0	0	0	0	0	1	0	1
0	1	0	1	1	0	0	1	0	0	0	1	1	0	0	0	1	1	0	1	1	1	0	0	0	0	0	1	0	65	0	0	0	1	0	1	0	0	1	1	0	1	0	0	0	0	0	1	0	1
0	1	0	1	1	0	0	1	0	0	0	1	1	0	0	0	1	1	0	1	1	1	0	0	0	0	1	0	0	65	1	0	0	1	0	0	0	0	1	1	1	0	0	0	0	0	0	0	0	0
0	1	0	1	1	0	0	1	0	0	0	1	1	0	0	0	1	1	0	1	1	1	0	0	0	0	0	1	0	65	0	0	0	1	0	1	0	0	1	1	0	1	0	0	0	0	0	1	0	1
1	0	1	0	0	1	1	0	1	1	1	0	0	1	1	1	0	0	1	0	0	0	0	1	0	1	0	0	1	0	0	0	0	0	1	0	0	1	1	1	0	1	1	1	1	1	1	0	1	1
1	0	1	0	0	1	1	0	1	1	1	0	0	1	1	1	0	0	1	0	0	0	1	1	1	1	0	0	1	0	1	1	1	0	1	0	0	0	0	0	0	1	1	1	1	1	1	0	1	1
1	0	1	0	0	1	1	0	1	1	1	0	0	1	1	1	0	0	1	0	0	0	1	1	1	1	0	0	1	0	0	0	0	0	1	0	1	1	0	0	0	1	0	0	0	0	0	0	0	1
0	1	0	1	1	0	0	1	0	0	0	1	1	0	0	0	1	1	0	1	1	1	0	0	0	0	1	0	0	65	1	0	0	1	0	0	0	0	1	1	1	0	0	0	0	0	0	0	0	0
1	0	0	0	0	1	1	1	0	1	1	0	0	1	1	0	0	0	1	0	0	0	0	1	1	1	0	0	0	65	0	1	1	0	1	0	0	0	1	1	0	1	0	0	0	0	0	0	0	1
1	0	1	0	0	1	0	0	0	1	1	0	0	1	1	1	0	0	1	0	0	0	0	1	0	1	0	0	0	65	0	1	1	0	1	0	1	1	1	1	0	1	1	1	1	1	1	0	1	1
0	1	0	1	1	0	0	1	0	0	0	1	1	0	0	0	1	1	0	1	1	1	0	0	0	0	1	0	0	65	1	0	0	1	0	0	0	0	1	1	1	0	0	0	0	0	0	0	0	0
1	0	1	0	0	1	1	0	1	1	1	0	0	1	1	1	0	0	1	0	0	0	0	1	0	1	0	0	1	65	0	1	0	0	1	0	1	0	0	0	0	1	0	0	0	0	0	0	0	1
0	1	0	1	1	0	0	1	0	0	0	1	1	0	0	0	1	1	0	1	1	1	0	0	0	0	0	1	0	65	0	0	0	1	0	0	0	0	1	1	1	0	0	0	0	0	0	0	0	0
1	0	1	0	0	1	1	0	1	1	1	0	0	1	1	1	0	0	1	0	0	0	1	1	1	1	0	0	1	0	0	0	0	0	1	0	1	1	0	0	0	1	0	0	0	0	0	0	0	1
0	1	0	1	1	0	0	1	0	0	0	1	1	0	0	0	0	1	1	0	0	0	0	1	0	1	1	1	0	256	1	0	0	0	1	1	0	0	1	1	0	1	0	0	0	0	0	1	0	1
1	0	1	0	0	1	1	0	1	1	1	1	1	0	1	0	0	0	1	0	0	0	1	1	0	1	0	0	0	65	0	0	1	1	1	0	0	0	1	1	0	1	0	0	0	0	0	0	0	1
1	0	1	0	0	1	0	0	0	1	1	0	0	1	1	1	0	0	1	0	0	0	0	1	0	1	0	0	0	65	0	1	0	0	1	0	1	1	1	1	0	1	1	1	1	1	1	0	1	1
0	1	0	1	1	0	0	1	0	0	0	1	1	0	0	0	0	1	1	0	0	0	0	1	0	1	1	1	0	256	1	0	0	0	1	1	0	0	1	1	0	1	0	0	0	0	0	1	0	1
0	1	0	1	1	0	0	1	0	0	0	1	1	0	0	0	1	1	0	1	1	1	0	0	0	0	1	0	0	65	1	0	0	1	0	0	0	0	1	1	1	0	0	0	0	0	0	0	0	0
0	1	0	1	1	0	0	1	0	0	0	1	1	0	0	0	1	1	0	1	1	1	0	0	0	0	0	1	0	65	0	0	0	1	0	1	0	0	1	1	0	1	0	0	0	0	0	1	0	1
0	1	0	1	1	0	0	1	0	0	0	1	1	0	0	0	1	1	0	1	1	1	0	0	0	0	1	0	0	65	1	0	0	1	0	0	0	0	1	1	1	0	0	0	0	0	0	0	0	0
1	0	0	0	0	1	1	1	0	1	1	0	0	1	1	0	0	0	1	0	0	0	0	1	1	1	0	0	0	0	0	0	0	0	1	0	0	0	1	1	0	1	0	0	0	0	0	0	0	1
1	0	1	0	0	1	1	0	1	1	1	1	1	0	1	0	0	0	1	0	0	0	1	1	0	1	0	0	0	65	0	1	0	1	0	0	0	0	1	1	0	1	0	0	0	0	0	0	0	1
0	1	0	1	1	0	0	1	0	0	0	1	1	0	0	0	1	1	0	1	1	1	0	0	0	0	0	1	0	65	0	0	0	1	0	1	0	0	1	1	0	1	0	0	0	0	0	1	0	1
0	1	0	1	1	0	0	1	0	0	0	1	1	0	0	0	1	1	0	1	1	1	0	0	0	0	1	0	0	65	1	0	0	1	0	0	0	0	1	1	1	0	0	0	0	0	0	0	0	0
1	0	1	0	0	1	1	0	1	1	1	0	0	1	1	1	0	0	1	0	0	0	1	1	1	1	0	0	1	65	0	1	1	0	1	0	1	0	0	0	0	1	1	1	1	1	1	0	1	1
1	0	1	0	0	1	1	0	1	1	1	0	0	1	1	1	0	0	1	0	0	0	1	1	1	1	0	1	1	32	0	0	0	0	1	0	0	1	0	0	0	1	0	0	0	0	0	0	0	1
1	0	1	0	0	1	1	0	1	1	1	0	0	1	1	1	0	0	1	0	0	0	1	1	1	1	0	0	1	65	0	1	1	0	1	0	0	1	0	0	0	1	0	0	0	0	0	0	0	1
0	1	0	1	1	0	0	1	0	0	0	1	1	0	0	0	1	1	0	1	1	1	0	0	0	0	1	0	0	65	1	0	0	1	0	0	0	0	1	1	1	0	0	0	0	0	0	0	0	0
1	0	1	0	0	1	1	0	1	1	1	0	0	1	1	1	0	0	1	0	0	0	0	1	0	1	0	0	1	0	0	1	0	0	1	0	1	0	0	0	0	1	0	0	0	0	0	0	0	1
1	0	1	0	0	1	1	0	1	1	1	1	1	0	1	0	0	0	1	0	0	0	1	1	0	1	0	0	0	65	0	1	0	0	0	0	0	0	1	1	0	1	0	0	0	0	0	0	0	1
1	0	1	0	0	1	1	0	1	1	1	0	0	1	1	1	0	0	1	0	0	0	1	1	1	1	0	0	1	0	0	0	0	0	1	0	1	0	0	0	0	1	1	1	1	1	1	0	1	1
1	0	1	0	0	1	1	0	1	1	1	0	0	1	1	1	0	0	1	0	0	0	1	1	1	1	0	0	1	0	0	1	0	0	1	0	1	1	0	0	0	1	0	0	0	0	0	0	0	1
1	0	1	0	0	1	1	0	1	1	1	0	0	1	1	1	0	0	1	0	0	0	1	1	1	1	0	0	1	32	0	0	0	0	1	0	0	1	0	0	0	1	0	0	0	0	0	0	0	1
1	0	1	0	0	1	1	0	1	1	1	0	0	1	1	1	0	0	1	0	0	0	0	1	0	1	0	0	1	0	0	1	0	0	1	0	1	0	1	1	0	1	0	0	0	0	0	0	0	1
0	1	0	1	1	0	0	1	0	0	0	1	1	0	0	0	1	1	0	1	1	1	0	0	0	0	1	0	0	65	1	0	0	1	0	0	0	0	1	1	1	0	0	0	0	0	0	0	0	0
1	0	1	0	0	1	1	0	1	1	1	0	0	1	1	1	0	0	1	0	0	0	1	1	1	0	0	0	1	32	0	0	0	0	1	0	1	0	0	0	0	1	1	1	1	1	1	0	1	1
0	1	0	1	1	0	0	1	0	0	0	1	1	0	0	0	1	1	0	1	1	1	0	0	0	0	1	0	0	65	1	0	0	1	0	0	0	0	1	1	1	0	0	0	0	0	0	0	0	0
1	0	1	0	0	1	0	0	0	1	1	0	0	1	1	1	0	0	1	0	0	0	0	1	0	1	0	0	0	65	0	0	0	0	0	0	0	1	1	1	0	1	1	1	1	1	1	0	1	1
0	1	0	1	1	0	0	1	0	0	0	1	1	0	0	0	1	1	0	1	1	1	0	0	0	0	1	0	0	65	1	0	0	1	0	0	0	0	1	1	1	0	0	0	0	0	0	0	0	0
0	1	0	1	1	0	0	1	0	0	0	1	1	0	0	0	1	1	0	1	1	1	0	0	0	0	0	1	0	65	0	0	0	1	0	1	0	0	1	1	0	1	0	0	0	0	0	1	0	1
1	0	1	0	0	1	1	0	1	1	1	0	0	1	1	1	0	0	1	0	0	0	1	1	1	1	0	0	1	65	0	1	1	0	1	0	1	1	0	0	0	1	0	0	0	0	0	0	0	1
0	1	0	1	1	0	0	1	0	0	0	1	1	0	0	0	1	1	0	1	1	1	0	0	0	0	0	1	0	65	0	0	0	1	0	1	0	0	1	1	0	1	0	0	0	0	0	1	0	1
1	0	1	0	0	1	1	0	1	1	1	0	0	1	1	1	0	0	1	0	0	0	1	1	1	1	0	0	1	32	0	1	1	0	1	0	1	0	0	0	0	1	1	1	1	1	1	0	1	1
0	1	0	1	1	0	0	1	0	0	0	1	1	0	0	0	1	0	0	1	1	1	0	0	0	0	1	1	0	65	1	0	0	0	0	0	0	0	1	1	1	0	0	0	0	0	0	0	0	0
0	1	0	1	1	0	0	1	0	0	0	1	1	0	0	0	1	1	0	1	1	1	0	0	0	0	0	1	0	65	0	0	0	1	0	1	0	0	1	1	0	1	0	0	0	0	0	1	0	1
1	0	1	0	0	1	1	0	1	1	1	0	0	1	0	1	0	0	1	0	0	0	1	1	1	1	0	0	0	32	0	0	1	0	1	0	1	1	1	1	0	1	1	1	1	1	1	0	1	1
1	0	1	0	0	1	1	0	1	1	1	0	0	1	1	1	0	0	1	0	0	0	1	1	1	1	0	0	1	65	0	0	1	0	1	0	0	1	0	0	0	1	0	0	0	0	0	0	0	1
0	1	0	1	1	0	0	0	0	0	0	1	1	0	0	0	0	0	1	0	0	0	0	1	0	1	0	0	0	65	1	0	0	1	1	0	0	0	1	1	1	0	0	0	0	0	0	0	0	1
1	0	1	0	0	1	1	0	1	0	0	0	0	1	0	1	0	0	1	0	0	0	0	1	1	1	0	0	0	65	0	1	1	0	1	0	0	0	1	1	0	1	0	0	0	0	0	0	0	1
1	0	1	0	0	1	1	0	1	1	1	0	0	1	0	0	1	0	1	0	0	0	0	1	0	1	0	0	1	65	0	0	1	0	0	0	0	0	1	1	0	1	0	0	0	0	0	0	0	1
1	0	1	0	0	1	1	0	1	1	1	1	1	0	1	0	0	0	1	0	0	0	1	1	0	1	0	0	0	65	1	1	0	0	1	0	0	0	1	1	0	1	0	0	0	0	0	0	0	1
1	0	1	0	0	1	1	0	1	1	1	0	0	1	1	1	0	0	1	0	0	0	1	1	1	1	0	0	1	0	0	0	0	0	1	0	0	1	0	0	0	1	1	1	1	1	1	0	1	1
0	1	0	1	1	0	0	1	0	0	0	1	1	0	0	0	1	1	0	1	1	1	0	0	0	0	1	0	0	65	1	0	0	1	0	0	0	0	1	1	1	0	0	0	0	0	0	0	0	0
0	1	0	1	1	0	0	1	0	0	0	1	1	0	0	0	0	1	1	0	0	0	0	1	0	1	1	1	0	256	1	0	0	0	1	1	0	0	1	1	0	1	0	0	0	0	0	1	0	1
1	0	1	0	0	1	1	0	1	1	1	0	0	1	1	1	0	0	1	0	0	0	0	1	0	1	0	0	0	0	0	0	1	0	0	0	0	0	1	1	0	1	0	0	0	0	0	1	0	1
1	0	1	0	0	1	1	0	1	1	1	1	1	0	1	0	0	0	1	0	0	0	1	1	0	1	0	0	0	32	0	0	1	1	1	0	0	0	1	1	0	1	0	0	0	0	0	0	0	1
0	1	0	1	1	0	0	1	0	0	0	1	1	0	0	0	1	1	0	1	1	1	0	0	0	0	0	1	0	65	0	0	0	1	0	1	0	0	1	1	0	1	0	0	0	0	0	1	0	1
1	0	1	0	0	1	1	0	1	1	1	0	0	1	1	1	0	0	1	0	0	0	1	1	1	1	0	0	1	65	0	1	1	1	1	0	1	0	0	0	0	1	1	1	1	1	1	0	1	1
1	0	1	0	0	1	1	0	1	1	1	0	0	1	1	1	0	0	1	0	0	0	1	1	1	1	0	0	1	32	0	1	1	0	1	0	1	0	0	0	0	1	1	1	1	1	1	0	1	1
0	1	0	1	1	0	0	0	0	0	0	1	1	0	0	0	0	0	1	0	0	0	0	1	0	1	0	0	0	65	1	0	0	1	1	0	0	0	1	1	1	0	0	0	0	0	0	0	0	0
0	1	0	1	1	0	0	1	0	0	0	1	1	0	0	0	1	1	0	1	1	1	0	0	0	0	0	1	0	65	0	0	0	1	0	1	0	0	1	1	0	1	0	0	0	0	0	1	0	1
0	1	0	1	1	0	0	1	0	0	0	1	1	0	0	0	1	1	0	1	1	1	0	0	0	0	1	0	0	65	1	0	0	1	0	0	0	0	1	1	1	0	0	0	0	0	0	0	0	0
0	1	0	1	1	0	0	1	0	0	0	1	1	0	0	0	0	1	1	0	0	0	0	1	0	1	1	1	0	256	1	0	0	0	1	1	0	0	1	1	0	1	0	0	0	0	0	1	0	1
1	0	1	0	0	1	1	0	1	1	1	0	0	1	0	1	0	0	1	0	0	0	1	1	1	1	0	0	0	65	0	1	1	0	1	0	1	1	1	1	0	1	1	1	1	1	1	0	1	1
0	1	0	1	1	0	0	1	0	0	0	1	1	0	0	0	1	0	0	1	1	1	0	0	0	0	1	1	0	65	1	0	0	1	0	0	0	0	1	1	1	0	0	0	0	0	0	0	0	0
0	1	0	1	1	0	0	1	0	0	0	1	1	0	0	0	1	1	0	1	1	1	0	0	0	0	0	1	0	65	0	0	0	1	0	1	0	0	1	1	0	1	0	0	0	0	0	1	0	1
0	1	0	1	1	0	0	1	0	0	0	1	1	0	0	0	1	1	0	1	1	1	0	0	0	0	0	1	0	65	0	0	0	1	0	1	0	0	1	1	0	1	0	0	0	0	0	1	0	1
1	0	1	0	0	1	1	0	1	1	1	0	0	1	1	1	0	0	1	0	0	0	1	1	1	1	0	0	0	65	0	0	1	0	1	0	0	1	1	1	0	1	0	0	0	0	0	0	0	1
0	1	0	1	1	0	0	1	0	0	0	1	1	0	0	0	1	1	0	1	1	1	0	0	0	0	1	0	0	65	1	0	0	1	0	0	0	0	1	1	1	0	0	0	0	0	0	0	0	0
1	0	1	0	0	1	1	0	1	1	1	0	0	1	1	1	0	0	1	0	0	0	1	1	1	1	0	0	1	0	0	1	0	0	1	0	0	1	0	0	0	1	0	0	0	0	0	0	0	1
1	0	1	0	0	1	1	0	1	1	1	0	0	1	1	1	0	0	1	0	0	0	1	1	1	1	0	0	1	65	0	0	0	0	1	0	1	0	0	0	0	1	1	1	1	1	1	0	1	1
0	1	0	1	1	0	0	1	0	0	0	1	1	0	0	0	0	0	1	0	0	0	0	1	0	1	1	1	0	65	1	0	0	1	1	1	0	0	1	1	0	1	0	0	0	0	0	1	0	1
1	0	1	0	0	1	1	0	1	1	1	1	1	0	1	0	0	0	1	0	0	0	1	1	0	1	0	0	0	32	0	0	0	0	0	0	0	0	1	1	0	1	0	0	0	0	0	0	0	1
1	0	1	0	0	1	1	0	1	1	1	0	0	1	1	1	0	0	1	0	0	0	1	1	1	1	0	0	1	0	0	0	0	0	0	0	0	1	0	0	0	1	0	0	0	0	0	0	0	1
1	0	1	0	0	1	1	0	1	1	1	0	0	1	0	1	0	1	1	0	0	0	1	1	1	1	0	0	0	65	0	1	1	0	1	0	1	1	1	1	0	1	1	1	1	1	1	0	1	1
1	0	1	0	0	1	1	0	1	1	1	0	0	1	1	1	0	0	1	0	0	0	1	1	1	1	0	0	1	32	0	0	1	0	1	0	0	1	0	0	0	1	0	0	0	0	0	0	0	1
1	0	1	0	0	1	1	0	1	1	1	0	0	1	0	1	0	0	1	0	0	0	1	1	1	1	0	0	0	65	0	1	1	0	1	0	1	1	1	1	0	1	1	1	1	1	1	0	1	1
1	0	1	0	0	1	1	0	1	1	1	0	0	1	1	1	0	0	1	0	0	0	1	1	1	1	0	0	1	0	1	1	1	0	1	0	0	1	0	0	0	1	0	0	0	0	0	0	0	1
1	0	1	0	0	1	1	0	1	1	1	0	0	1	1	1	0	0	1	0	0	0	1	1	1	1	0	0	1	65	0	1	0	1	1	0	0	1	0	0	0	1	0	0	0	0	0	0	0	1
1	0	1	0	0	1	1	0	1	0	0	0	0	0	1	1	0	0	1	0	0	0	0	1	0	1	0	0	1	65	0	0	0	0	1	0	0	0	1	1	0	1	0	0	0	0	0	0	0	1
0	1	0	1	1	0	0	1	0	0	0	1	1	0	0	0	1	1	0	1	1	1	0	0	0	0	0	1	0	65	0	0	0	1	0	1	0	0	1	1	0	1	0	0	0	0	0	1	0	1
1	0	1	0	0	1	1	0	1	1	1	0	0	1	1	1	0	0	1	0	0	0	1	1	1	1	0	1	1	32	0	1	0	0	1	0	0	1	0	0	0	1	0	0	0	0	0	0	0	1
1	0	1	0	0	1	1	0	1	1	1	0	0	1	1	1	0	0	1	0	0	0	1	1	1	1	0	0	1	32	0	0	0	0	1	0	1	0	0	0	0	1	1	1	1	1	1	0	1	1
1	0	1	0	0	1	1	0	1	1	1	0	0	1	1	1	0	0	1	0	0	0	1	1	1	1	0	0	1	0	0	0	0	0	1	0	1	0	0	0	0	1	1	1	1	1	1	0	1	1
0	1	0	1	1	0	0	1	0	0	0	1	1	0	0	0	1	1	0	1	1	1	0	0	0	0	1	0	0	65	1	0	0	1	0	0	0	0	1	1	1	0	0	0	0	0	0	0	0	0
1	0	1	0	0	1	1	0	1	1	1	0	0	1	1	1	0	0	1	0	0	0	1	1	1	1	0	0	1	65	0	0	0	0	1	0	0	1	0	0	0	1	0	0	0	0	0	0	0	1
1	0	1	0	0	1	1	0	1	1	1	0	0	1	1	1	0	0	1	0	0	0	1	1	1	1	0	0	1	32	0	1	0	0	1	0	0	1	0	0	0	1	0	0	0	0	0	0	0	1
0	1	0	1	1	0	0	1	0	0	0	1	1	0	0	0	1	1	0	1	1	1	0	0	0	0	0	1	0	65	0	0	0	1	0	1	0	0	1	1	0	1	0	0	0	0	0	1	0	1
0	1	0	1	1	0	0	1	0	0	0	1	1	0	0	0	1	1	0	1	1	1	0	0	0	0	0	1	0	65	0	0	0	1	0	1	0	0	1	1	0	1	0	0	0	0	0	1	0	1
0	1	0	1	1	0	0	1	0	0	0	1	1	0	0	0	1	0	0	1	1	1	0	0	0	0	1	0	0	65	1	0	0	1	0	0	0	0	1	1	1	0	0	0	0	0	0	0	0	0
0	1	0	1	1	0	0	1	0	0	0	1	1	0	0	0	1	0	0	1	1	1	0	0	0	0	1	1	0	65	1	0	0	0	0	0	0	0	1	1	1	0	0	0	0	0	0	0	0	0
0	1	0	1	1	0	0	1	0	0	0	1	1	0	0	0	1	0	0	1	1	1	0	0	0	0	1	1	0	65	1	0	0	1	0	0	0	0	1	1	1	0	0	0	0	0	0	0	0	0
0	1	0	1	1	0	0	1	0	0	0	1	1	0	0	0	1	1	0	1	1	1	0	0	0	0	1	0	0	65	1	0	0	1	0	0	0	0	1	1	1	0	0	0	0	0	0	0	0	0
1	0	1	0	0	1	1	0	1	1	1	1	1	0	1	0	0	0	1	0	0	0	1	1	0	1	0	0	0	65	0	0	1	1	1	0	0	0	1	1	0	1	0	0	0	0	0	0	0	1
0	1	0	1	1	0	0	1	0	0	0	1	1	0	0	0	0	1	1	0	0	0	0	1	0	1	1	1	0	256	1	0	0	0	1	1	0	0	1	1	0	1	0	0	0	0	0	1	0	1
0	1	0	1	1	0	0	1	0	0	0	1	1	0	0	0	1	1	0	1	1	1	0	0	0	0	1	0	0	65	1	0	0	1	0	0	0	0	1	1	1	0	0	0	0	0	0	0	0	0
1	0	1	0	0	1	1	0	1	0	0	0	0	0	1	1	0	0	1	0	0	0	0	1	0	1	0	0	1	65	0	0	0	0	1	0	0	0	1	1	0	1	0	0	0	0	0	0	0	1
1	0	0	0	0	1	1	1	0	1	1	0	0	1	1	0	0	0	1	0	0	0	0	1	1	1	0	0	0	65	0	1	1	0	1	0	0	0	1	1	0	1	0	0	0	0	0	0	0	1
0	1	0	1	1	0	0	1	0	0	0	1	1	0	0	0	1	1	0	1	1	1	0	0	0	0	0	1	0	65	0	0	0	1	0	1	0	0	1	1	0	1	0	0	0	0	0	1	0	1
0	1	0	1	1	0	0	1	0	0	0	1	1	0	0	0	1	1	0	1	1	1	0	0	0	0	0	1	0	65	0	0	0	1	0	1	0	0	1	1	0	1	0	0	0	0	0	1	0	1
0	1	0	1	1	0	0	1	0	0	0	1	1	0	0	0	0	1	1	0	0	0	0	1	0	1	1	1	0	256	1	0	0	0	1	1	0	0	1	1	0	1	0	0	0	0	0	1	0	1
0	1	0	1	1	0	0	1	0	0	0	1	1	0	0	0	0	1	1	0	0	0	0	1	0	1	1	1	0	256	1	0	0	0	1	1	0	0	1	1	0	1	0	0	0	0	0	1	0	1
0	1	0	1	1	0	0	1	0	0	0	1	1	0	0	0	1	1	0	1	1	1	0	0	0	0	0	1	0	65	0	0	0	1	0	1	0	0	1	1	0	1	0	0	0	0	0	1	0	1
0	1	0	1	1	0	0	1	0	0	0	1	1	0	0	0	1	1	0	1	1	1	0	0	0	0	0	1	0	65	0	0	0	1	0	1	0	0	1	1	0	1	0	0	0	0	0	1	0	1
0	1	0	1	1	0	0	1	0	0	0	1	1	0	0	0	0	1	1	0	0	0	0	1	0	1	1	1	0	256	1	0	0	0	1	1	0	0	1	1	0	1	0	0	0	0	0	1	0	1
0	1	0	1	1	0	0	1	0	0	0	1	1	0	0	0	1	1	0	1	1	1	0	0	0	0	0	1	0	65	0	0	0	1	0	0	0	0	1	1	1	0	0	0	0	0	0	0	0	0
0	1	0	1	1	0	0	1	0	0	0	1	1	0	0	0	1	1	0	1	1	1	0	0	0	0	0	1	0	65	0	0	0	1	0	1	0	0	1	1	0	1	0	0	0	0	0	1	0	1
1	0	1	0	0	1	1	0	1	0	0	0	0	0	1	1	0	0	1	0	0	0	0	1	0	1	0	0	1	0	0	0	0	0	1	0	0	0	1	1	0	1	0	0	0	0	0	0	0	1
0	1	0	1	1	0	0	1	0	0	0	1	1	0	0	0	1	1	0	1	1	1	0	0	0	0	0	1	0	65	0	0	0	1	0	1	0	0	1	1	0	1	0	0	0	0	0	1	0	1
1	0	1	0	0	1	1	0	1	1	1	0	0	1	1	1	0	0	1	0	0	0	1	1	1	1	0	0	1	65	0	1	1	0	1	0	1	0	0	0	0	1	1	1	1	1	1	0	1	1
0	1	0	1	1	0	0	1	0	0	0	1	1	0	0	0	1	1	0	1	1	1	0	0	0	0	1	0	0	65	1	0	0	1	0	0	0	0	1	1	1	0	0	0	0	0	0	0	0	0
0	1	0	1	1	0	0	1	0	0	0	1	1	0	0	0	0	1	1	0	0	0	0	1	0	1	1	1	0	256	1	0	0	0	1	1	0	0	1	1	0	1	0	0	0	0	0	1	0	1
1	0	1	0	1	1	1	0	1	0	0	0	0	0	1	1	0	0	1	0	0	0	0	1	0	1	0	0	0	65	0	0	0	1	1	0	1	1	1	1	0	1	0	0	0	0	0	0	0	1
0	1	0	1	1	0	0	1	0	0	0	1	1	0	0	0	0	1	1	0	0	0	0	1	0	1	1	1	0	256	1	0	0	0	1	1	0	0	1	1	0	1	0	0	0	0	0	1	0	1
0	1	0	1	1	0	0	1	0	0	0	1	1	0	0	0	0	1	1	0	0	0	0	1	0	1	1	1	0	256	1	0	0	0	1	1	0	0	1	1	0	1	0	0	0	0	0	1	0	1
0	1	0	1	1	0	0	1	0	0	0	1	1	0	0	0	1	0	0	1	1	1	0	0	0	0	1	1	0	65	1	0	0	0	0	0	0	0	1	1	1	0	0	0	0	0	0	0	0	0
0	1	0	1	1	0	0	1	0	0	0	1	1	0	0	0	1	1	0	1	1	1	0	0	0	0	1	0	0	65	1	0	0	1	0	0	0	0	1	1	1	0	0	0	0	0	0	0	0	0
0	1	0	1	1	0	0	1	0	0	0	1	1	0	0	0	1	1	0	1	1	1	0	0	0	0	1	0	0	65	1	0	0	1	0	0	0	0	1	1	1	0	0	0	0	0	0	0	0	0
0	1	0	1	1	0	0	1	0	0	0	1	1	0	0	0	1	1	0	1	1	1	0	0	0	0	0	1	0	65	0	0	0	1	0	1	0	0	1	1	0	1	0	0	0	0	0	1	0	1
1	0	1	0	0	1	1	0	1	1	1	0	0	1	1	1	0	0	1	0	0	0	0	1	0	1	0	0	1	65	0	1	1	1	1	0	0	0	1	1	0	1	0	0	0	0	0	0	0	1
0	1	0	1	1	0	0	1	0	0	0	1	1	0	0	0	1	1	0	1	1	1	0	0	0	0	1	0	0	65	1	0	0	1	0	0	0	0	1	1	1	0	0	0	0	0	0	0	0	0
1	0	1	0	0	1	0	0	0	1	1	0	0	1	0	1	0	0	1	0	0	0	1	1	1	1	0	1	0	65	0	1	0	0	0	0	0	0	1	1	0	1	0	0	0	0	0	0	0	1
0	1	0	1	1	0	0	1	0	0	0	1	1	0	0	0	0	1	1	0	0	0	0	1	0	1	1	1	0	256	1	0	0	0	1	1	0	0	1	1	0	1	0	0	0	0	0	1	0	1
0	1	0	1	1	0	0	1	0	0	0	1	1	0	0	0	0	1	1	0	0	0	0	1	0	1	1	1	0	256	1	0	0	0	1	1	0	0	1	1	0	1	0	0	0	0	0	1	0	1
1	0	1	0	0	1	0	0	0	1	1	0	0	1	1	1	0	0	1	0	0	0	0	1	0	1	0	0	0	65	0	1	1	0	1	0	1	1	1	1	0	1	1	1	1	1	1	0	1	1
0	1	0	1	1	0	0	1	0	0	0	1	1	0	0	0	1	1	0	1	1	1	0	0	0	0	0	1	0	65	0	0	0	1	0	1	0	0	1	1	0	1	0	0	0	0	0	1	0	1
1	0	1	0	0	1	1	0	1	1	1	0	0	1	1	1	0	1	1	0	0	0	1	1	1	1	0	0	1	0	0	1	0	0	1	0	0	1	0	0	0	1	0	0	0	0	0	0	0	1
1	0	1	0	0	1	1	0	1	1	1	0	0	1	1	1	0	0	1	0	0	0	0	1	0	1	0	0	1	32	0	0	1	0	1	0	0	0	1	1	0	1	0	0	0	0	0	0	0	1
0	1	0	1	1	0	0	1	0	0	0	1	1	0	0	0	1	1	0	1	1	1	0	0	0	0	1	0	0	65	1	0	0	1	0	0	0	0	1	1	1	0	0	0	0	0	0	0	0	0
0	1	0	1	1	0	0	1	0	0	0	1	1	0	0	0	0	1	1	0	0	0	0	1	0	1	1	1	0	256	1	0	0	0	1	1	0	0	1	1	0	1	0	0	0	0	0	1	0	1
1	0	0	0	0	1	1	1	0	1	1	0	0	1	1	0	0	0	1	0	0	0	0	1	1	1	0	0	0	0	0	1	0	0	1	0	1	1	1	1	0	1	0	0	0	0	0	0	0	1
1	0	1	0	0	1	1	0	1	0	0	0	0	1	0	1	0	0	1	0	0	0	0	1	1	0	0	0	0	65	0	1	0	0	0	0	0	0	1	1	0	1	0	0	0	0	0	0	0	1
0	1	0	1	1	0	0	1	0	0	0	1	1	0	0	0	1	1	0	1	1	1	0	0	0	0	0	1	0	65	0	0	0	1	0	1	0	0	1	1	0	1	0	0	0	0	0	1	0	1
0	1	0	1	1	0	0	1	0	0	0	1	1	0	0	0	1	1	0	1	1	1	0	0	0	0	1	0	0	65	1	0	0	1	0	0	0	0	1	1	1	0	0	0	0	0	0	0	0	0
1	0	1	0	0	1	1	0	1	1	1	0	0	1	1	1	0	0	1	0	0	0	1	1	1	1	0	0	1	0	0	0	0	0	1	0	1	1	0	0	0	1	0	0	0	0	0	0	0	1
0	1	0	1	1	0	0	1	0	0	0	1	1	0	0	0	0	1	1	0	0	0	0	1	0	1	1	1	0	256	1	0	0	0	1	1	0	0	1	1	0	1	0	0	0	0	0	1	0	1
1	0	1	0	0	1	0	0	0	1	1	0	0	1	1	1	0	0	1	0	0	0	0	1	0	1	0	0	0	65	1	1	1	0	1	0	1	1	1	1	0	1	1	1	1	1	1	0	1	1
0	1	0	1	1	0	0	1	0	0	0	1	1	0	0	0	1	1	0	1	1	1	0	0	0	0	1	0	0	65	1	0	0	1	0	0	0	0	1	1	1	0	0	0	0	0	0	0	0	0
1	0	1	0	0	1	0	0	0	1	1	0	0	1	1	1	0	0	1	0	0	0	0	1	0	1	0	0	0	65	0	1	0	0	1	0	1	1	1	1	0	1	1	1	1	1	1	0	1	1
0	1	0	1	1	0	0	1	0	0	0	1	1	0	0	0	0	1	1	0	0	0	0	1	0	1	0	0	0	256	0	0	1	0	1	1	0	0	1	1	0	1	0	0	0	0	0	1	0	1
0	1	0	1	1	0	0	1	0	0	0	1	1	0	0	0	1	0	0	1	1	1	0	0	0	0	1	1	0	65	1	0	0	0	0	0	0	0	1	1	1	0	0	0	0	0	0	0	0	0
1	0	1	0	0	1	1	0	1	1	1	0	0	1	1	1	0	0	1	0	0	0	1	1	1	1	0	0	1	65	0	1	1	0	1	0	0	1	0	0	0	1	0	0	0	0	0	0	0	1
1	0	1	0	0	1	1	0	1	1	1	0	0	1	1	1	0	1	1	0	0	0	1	1	1	1	0	0	1	0	0	1	0	0	1	0	1	0	0	0	0	1	1	1	1	1	1	0	1	1
1	0	1	0	0	1	1	0	1	1	1	0	0	0	1	0	0	1	0	1	1	1	0	0	0	0	0	0	1	0	0	1	0	0	1	1	1	1	1	1	0	1	0	0	0	0	0	0	0	1
0	1	0	1	1	0	0	1	0	0	0	1	1	0	0	0	1	1	0	1	1	1	0	0	0	0	1	0	0	65	1	0	0	1	0	0	0	0	1	1	1	0	0	0	0	0	0	0	0	0
0	1	0	1	1	0	0	1	0	0	0	1	1	0	0	0	1	1	0	1	1	1	0	0	0	0	0	1	0	65	0	0	0	1	0	1	0	0	1	1	0	1	0	0	0	0	0	1	0	1
1	0	1	0	0	1	1	0	1	1	1	0	0	1	0	1	0	0	1	0	0	0	1	1	1	1	0	0	0	65	0	0	0	0	1	0	1	1	1	1	0	1	1	1	1	1	1	0	1	1
0	1	0	1	1	0	0	1	0	0	0	1	1	0	0	0	0	1	1	0	0	0	0	1	0	1	1	1	0	256	1	0	0	0	1	1	0	0	1	1	0	1	0	0	0	0	0	1	0	1
1	0	1	0	0	1	1	0	1	1	1	0	0	1	1	1	0	0	1	0	0	0	1	1	1	1	0	0	1	65	0	1	1	0	1	0	0	1	0	0	0	1	0	0	0	0	0	0	0	1
0	1	0	1	1	0	0	1	0	0	0	1	1	0	0	0	1	1	0	1	1	1	0	0	0	0	1	0	0	65	1	0	0	1	0	0	0	0	1	1	1	0	0	0	0	0	0	0	0	0
1	0	1	0	0	1	1	0	1	1	1	0	0	1	1	1	0	0	1	0	0	0	0	1	0	1	0	0	0	65	0	1	1	0	1	0	0	0	1	1	0	1	0	0	0	0	0	1	0	1
1	0	1	0	0	1	1	0	1	1	1	0	0	1	1	1	0	0	1	0	0	0	1	1	1	1	0	0	1	65	0	1	0	1	1	0	1	0	0	0	0	1	1	1	1	1	1	0	1	1
0	1	0	1	1	0	0	0	0	0	0	1	1	0	0	0	0	0	1	0	0	0	0	1	0	1	0	0	0	65	1	0	0	1	1	0	0	0	1	1	1	0	0	0	0	0	0	0	0	1
1	0	1	0	0	1	1	0	1	1	1	0	0	1	1	1	0	0	1	0	0	0	0	1	0	1	0	0	1	0	0	1	0	0	1	0	1	0	0	0	0	1	0	0	0	0	0	0	0	1
0	1	0	1	1	0	0	1	0	0	0	1	1	0	0	0	0	1	1	0	0	0	0	1	0	1	1	1	0	256	1	0	0	0	1	1	0	0	1	1	0	1	0	0	0	0	0	1	0	1
0	1	0	1	1	0	0	1	0	0	0	1	1	0	0	0	1	1	0	1	1	1	0	0	0	0	0	1	0	65	0	0	0	1	0	1	0	0	1	1	0	1	0	0	0	0	0	1	0	1
0	1	0	1	1	0	0	1	0	0	0	1	1	0	0	0	1	1	0	1	1	1	0	0	0	0	0	1	0	65	0	0	0	1	0	1	0	0	1	1	0	1	0	0	0	0	0	1	0	1
1	0	1	0	0	1	1	0	1	1	1	0	0	1	1	1	0	0	1	0	0	0	1	1	1	1	0	0	1	32	0	1	0	1	1	0	0	1	0	0	0	1	1	1	1	1	1	0	1	1
1	0	1	1	0	0	1	0	1	0	0	1	1	0	0	0	0	0	1	0	0	0	0	1	0	1	0	0	0	65	0	0	0	0	0	0	0	0	1	1	0	1	0	0	0	0	0	0	0	1
0	1	0	1	1	0	0	1	0	0	0	1	1	0	0	0	1	0	0	1	1	1	0	0	0	0	1	1	0	65	1	0	0	0	0	0	0	0	1	1	1	0	0	0	0	0	0	0	0	0
0	1	0	1	1	0	0	1	0	0	0	1	1	0	0	0	1	1	0	1	1	1	0	0	0	0	0	1	0	65	0	0	0	1	0	1	0	0	1	1	0	1	0	0	0	0	0	1	0	1
0	1	0	1	1	0	0	1	0	0	0	1	1	0	0	0	1	1	0	1	1	1	0	0	0	0	0	1	0	65	0	0	0	1	0	1	0	0	1	1	0	1	0	0	0	0	0	1	0	1
1	0	1	0	0	1	1	0	1	1	1	0	0	1	1	1	0	0	1	0	0	0	0	1	0	1	0	0	0	65	0	1	1	0	0	0	0	0	0	0	0	1	0	0	0	0	0	1	0	1
0	1	0	1	1	0	0	1	0	0	0	1	1	0	0	0	1	1	0	1	1	1	0	0	0	0	1	0	0	65	1	0	0	1	0	0	0	0	1	1	1	0	0	0	0	0	0	0	0	0
1	0	1	0	0	1	1	0	1	1	1	0	0	1	0	1	0	0	1	0	0	0	1	1	1	1	0	0	0	65	0	1	1	0	1	0	1	1	1	1	0	1	1	1	1	1	1	0	1	1
1	0	1	0	0	1	1	0	1	1	1	0	0	1	1	1	0	0	1	0	0	0	1	1	1	1	0	0	1	0	0	0	0	0	1	0	1	1	0	0	0	1	0	0	0	0	0	0	0	1
0	1	0	1	1	0	0	1	0	0	0	1	1	0	0	0	1	1	0	1	1	1	0	0	0	0	0	1	0	65	0	0	0	1	0	1	0	0	1	1	0	1	0	0	0	0	0	1	0	1
0	1	0	1	1	0	0	1	0	0	0	1	1	0	0	0	0	1	1	0	0	0	0	1	0	1	1	1	0	256	1	0	0	0	1	1	0	0	1	1	0	1	0	0	0	0	0	1	0	1
0	1	0	1	1	0	0	1	0	0	0	1	1	0	0	0	1	1	0	1	1	1	0	0	0	0	0	1	0	65	0	0	0	1	0	1	0	0	1	1	0	1	0	0	0	0	0	1	0	1
1	0	1	0	0	1	1	0	1	1	1	0	0	1	1	1	0	0	1	0	0	0	1	1	1	1	0	0	1	65	0	1	1	0	1	0	1	0	0	0	0	1	1	1	1	1	1	0	1	1
1	0	1	0	0	1	1	0	1	1	1	0	0	1	1	1	0	1	1	0	0	0	1	1	1	1	0	0	1	0	0	1	0	0	1	0	1	1	0	0	0	1	0	0	0	0	0	0	0	1
0	1	0	1	1	0	0	1	0	0	0	1	1	0	0	0	1	1	0	1	1	1	0	0	0	0	0	1	0	65	0	0	0	1	0	1	0	0	1	1	0	1	0	0	0	0	0	1	0	1
1	0	1	0	0	1	1	0	1	1	1	0	0	1	1	1	0	0	1	0	0	0	1	1	1	1	0	0	1	32	0	1	1	0	1	0	0	1	0	0	0	1	0	0	0	0	0	0	0	1
0	1	0	1	1	0	0	1	0	0	0	1	1	0	0	0	1	0	0	1	1	1	0	0	0	0	1	1	0	65	1	0	0	0	0	0	0	0	1	1	1	0	0	0	0	0	0	0	0	0
1	0	1	0	0	1	1	0	1	1	1	0	0	1	1	1	0	0	1	0	0	0	1	1	1	1	0	0	1	0	0	1	0	0	1	0	0	1	0	0	0	1	0	0	0	0	0	0	0	1
1	0	1	0	0	1	1	0	1	0	0	0	0	1	1	0	0	0	1	0	0	0	0	1	0	1	0	0	1	65	0	0	1	0	0	0	0	1	1	1	0	1	0	0	0	0	0	0	0	1
0	1	0	1	1	0	0	1	0	0	0	1	1	0	0	0	0	1	1	0	0	0	0	1	0	1	1	1	0	256	1	0	0	0	1	1	0	0	1	1	0	1	0	0	0	0	0	1	0	1
0	1	0	1	1	0	0	1	0	0	0	1	1	0	0	0	1	0	0	1	1	1	0	0	0	0	1	1	0	65	1	0	0	1	0	0	0	0	1	1	1	0	0	0	0	0	0	0	0	0
1	0	1	0	0	1	1	0	1	1	1	0	0	1	0	1	0	0	1	0	0	0	1	1	1	1	0	0	0	65	0	0	0	0	1	0	1	1	1	1	0	1	1	1	1	1	1	0	1	1
0	1	0	1	1	0	0	1	0	0	0	1	1	0	0	0	1	0	0	1	1	1	0	0	0	0	1	1	0	65	1	0	0	0	0	0	0	0	1	1	1	0	0	0	0	0	0	0	0	0
1	0	1	0	0	1	1	0	1	1	1	0	0	1	1	1	0	0	1	0	0	0	1	1	1	1	0	0	1	65	0	1	0	0	1	0	1	0	0	0	0	1	1	1	1	1	1	0	1	1
0	1	0	1	1	0	0	1	0	0	0	1	1	0	0	0	0	1	1	0	0	0	0	1	0	1	1	1	0	256	1	0	0	0	1	1	0	0	1	1	0	1	0	0	0	0	0	1	0	1
0	1	0	1	1	0	0	1	0	0	0	1	1	0	0	0	1	1	0	1	1	1	0	0	0	0	0	1	0	65	0	0	0	1	0	1	0	0	1	1	0	1	0	0	0	0	0	1	0	1
0	1	0	1	1	0	0	1	0	0	0	1	1	0	0	0	1	0	0	1	1	1	0	0	0	0	1	1	0	65	1	0	0	0	0	0	0	0	1	1	1	0	0	0	0	0	0	0	0	0
1	0	1	0	0	1	1	0	1	1	1	0	0	1	0	1	0	0	1	0	0	0	1	1	1	1	0	0	0	65	0	0	0	0	1	0	1	1	1	1	0	1	1	1	1	1	1	0	1	1
1	0	1	0	0	1	1	0	1	1	1	0	0	1	1	1	0	0	1	0	0	0	1	1	1	1	0	0	1	0	0	0	0	0	1	0	1	0	0	0	0	1	1	1	1	1	1	0	1	1
0	1	0	1	1	0	0	1	0	0	0	1	1	0	0	0	0	1	1	0	0	0	0	1	0	1	0	0	0	256	0	0	0	0	1	1	0	0	1	1	0	1	0	0	0	0	0	1	0	1
1	0	1	0	0	1	1	0	1	1	1	0	0	1	1	1	0	1	1	0	0	0	0	1	0	1	0	0	1	0	0	1	0	0	1	0	1	0	0	0	0	1	0	0	0	0	0	0	0	1
0	1	0	1	1	0	0	1	0	0	0	1	1	0	0	0	1	0	0	1	1	1	0	0	0	0	1	1	0	65	1	0	0	0	0	0	0	0	1	1	1	0	0	0	0	0	0	0	0	0
1	0	1	0	0	1	1	0	1	1	1	0	0	1	1	1	0	0	1	0	0	0	0	1	0	1	0	0	1	0	0	1	0	0	1	0	1	0	1	1	0	1	0	0	0	0	0	0	0	1
1	0	1	0	0	1	1	0	1	1	1	0	0	1	1	1	0	0	1	0	0	0	0	1	0	1	0	0	1	65	0	0	1	0	1	0	0	0	1	1	0	1	0	0	0	0	0	0	0	1
1	0	1	0	0	1	1	0	1	1	1	1	1	0	1	0	0	0	1	0	0	0	1	1	0	1	0	0	0	0	1	1	0	0	0	0	0	0	1	1	0	1	0	0	0	0	0	0	0	1
1	0	1	0	0	1	1	0	1	1	1	0	0	1	0	1	0	0	1	0	0	0	1	1	1	1	0	0	0	65	0	1	1	0	1	0	1	1	1	1	0	1	1	1	1	1	1	0	1	1
1	0	1	0	0	1	1	0	1	1	1	0	0	1	1	1	0	0	1	0	0	0	1	1	1	1	0	0	1	0	0	0	0	0	1	0	1	1	0	0	0	1	0	0	0	0	0	0	0	1
1	0	1	0	0	1	1	0	1	0	0	0	0	1	0	0	0	1	1	0	0	0	0	1	1	1	0	0	0	0	0	1	0	0	1	0	0	0	1	1	0	1	0	0	0	0	0	0	0	1
1	1	0	0	1	0	0	0	0	0	0	1	1	0	1	0	0	0	1	0	0	0	0	1	0	1	0	0	0	65	1	1	0	1	1	0	0	1	1	1	0	1	0	0	0	0	0	0	0	1
1	0	1	0	0	1	0	0	0	1	1	0	0	1	1	1	0	0	1	0	0	0	0	1	0	1	0	0	0	65	0	1	1	0	1	0	1	1	1	1	0	1	1	1	1	1	1	0	1	1
1	0	1	1	0	0	1	0	1	0	0	1	1	0	0	0	0	0	1	0	0	0	0	1	0	1	0	0	0	65	0	1	1	0	1	0	0	0	1	1	0	1	0	0	0	0	0	0	0	1
0	1	0	1	1	0	0	1	0	0	0	1	1	0	0	0	1	1	0	1	1	1	0	0	0	0	0	1	0	65	0	0	0	1	0	1	0	0	1	1	0	1	0	0	0	0	0	1	0	1
0	1	0	1	1	0	0	1	0	0	0	1	1	0	0	0	0	0	1	0	0	0	0	1	0	1	1	1	0	65	1	0	0	1	1	1	0	0	1	1	0	1	0	0	0	0	0	1	0	1
1	0	1	0	0	1	1	0	1	1	1	0	0	1	1	1	0	0	1	0	0	0	1	1	1	1	0	0	1	65	1	1	0	0	1	0	1	0	0	0	0	1	1	1	1	1	1	0	1	1
1	0	1	0	1	1	1	0	1	0	0	0	0	0	1	1	0	0	1	0	0	0	0	1	0	1	0	0	0	0	0	0	0	0	1	0	1	1	1	1	0	1	0	0	0	0	0	0	0	1
1	0	1	0	0	1	1	0	1	1	1	1	1	0	1	0	0	0	1	0	0	0	1	1	0	1	0	0	0	65	0	0	0	0	1	0	0	0	1	1	0	1	0	0	0	0	0	0	0	1
0	1	0	1	1	0	0	1	0	0	0	1	1	0	0	0	1	1	0	1	1	1	0	0	0	0	1	0	0	65	1	0	0	1	0	0	0	0	1	1	1	0	0	0	0	0	0	0	0	0
0	1	0	1	1	0	0	1	0	0	0	1	1	0	0	0	1	0	0	1	1	1	0	0	0	0	1	1	0	65	1	0	0	0	0	0	0	0	1	1	1	0	0	0	0	0	0	0	0	0
1	0	1	0	0	1	1	0	1	1	1	0	0	1	1	1	0	0	1	0	0	0	1	1	1	1	0	0	1	0	0	0	0	0	1	0	1	0	0	0	0	1	1	1	1	1	1	0	1	1
0	1	0	1	1	0	0	1	0	0	0	1	1	0	0	0	1	1	0	1	1	1	0	0	0	0	0	1	0	65	0	0	0	1	0	1	0	0	1	1	0	1	0	0	0	0	0	1	0	1
1	0	1	0	0	1	1	0	1	1	1	0	0	1	1	1	0	0	1	0	0	0	1	1	1	1	0	0	1	32	0	1	1	0	1	0	1	0	0	0	0	1	1	1	1	1	1	0	1	1
0	1	0	1	1	0	0	1	0	0	0	1	1	0	0	0	1	0	0	1	1	1	0	0	0	0	1	1	0	65	1	0	0	0	0	0	0	0	1	1	1	0	0	0	0	0	0	0	0	0
1	0	1	0	0	1	1	0	1	1	1	0	0	1	1	1	0	0	1	0	0	0	1	1	1	1	0	0	1	0	1	1	1	1	1	0	1	0	0	0	0	1	1	1	1	1	1	0	1	1
0	1	0	1	1	0	0	1	0	0	0	1	1	0	0	0	1	0	0	1	1	1	0	0	0	0	1	1	0	65	1	0	0	0	0	0	0	0	1	1	1	0	0	0	0	0	0	0	0	0
0	1	0	1	1	0	0	1	0	0	0	1	1	0	0	0	1	1	0	1	1	1	0	0	0	0	0	1	0	65	0	0	0	1	0	1	0	0	1	1	0	1	0	0	0	0	0	1	0	1
0	1	0	1	1	0	0	1	0	0	0	1	1	0	0	0	1	1	0	1	1	1	0	0	0	0	1	0	0	65	1	0	0	1	0	0	0	0	1	1	1	0	0	0	0	0	0	0	0	0
1	0	1	0	0	1	1	0	1	1	1	0	0	1	1	1	0	0	1	0	0	0	1	1	1	1	0	0	1	0	0	0	1	1	1	0	1	1	0	0	0	1	0	0	0	0	0	0	0	1
0	1	0	1	1	0	0	1	0	0	0	1	1	0	0	0	1	1	0	1	1	1	0	0	0	0	1	0	0	65	1	0	0	1	0	0	0	0	1	1	1	0	0	0	0	0	0	0	0	0
1	0	1	0	0	1	1	0	1	1	1	1	1	0	1	0	0	0	1	0	0	0	1	1	0	1	0	0	0	32	0	0	0	0	0	0	0	0	1	1	0	1	0	0	0	0	0	0	0	1
0	1	0	1	1	0	0	1	0	0	0	1	1	0	0	0	1	1	0	1	1	1	0	0	0	0	0	1	0	65	0	0	0	1	0	1	0	0	1	1	0	1	0	0	0	0	0	1	0	1
1	0	1	0	0	1	1	0	1	1	1	0	0	1	1	1	0	0	1	0	0	0	1	1	1	1	0	0	1	65	0	0	1	0	1	0	1	0	0	0	0	1	1	1	1	1	1	0	1	1
0	1	0	1	1	0	0	1	0	0	0	1	1	0	0	0	0	1	1	0	0	0	0	1	0	1	1	1	0	256	1	0	0	0	1	1	0	0	1	1	0	1	0	0	0	0	0	1	0	1
1	0	1	0	0	1	1	0	1	1	1	0	0	1	1	1	0	0	1	0	0	0	1	1	1	1	0	0	1	65	0	1	1	0	1	0	1	0	0	0	0	1	1	1	1	1	1	0	1	1
1	0	1	0	0	1	1	0	1	1	1	0	0	1	1	1	0	0	1	0	0	0	1	1	1	1	0	0	1	65	0	1	1	0	1	0	1	0	0	0	0	1	1	1	1	1	1	0	1	1
1	0	1	0	0	1	1	0	1	1	1	0	0	1	1	1	0	0	1	0	0	0	1	1	1	1	0	0	1	0	0	1	1	0	1	0	1	1	0	0	0	1	0	0	0	0	0	0	0	1
0	1	0	1	1	0	0	1	0	0	0	1	1	0	0	0	0	1	1	0	0	0	0	1	0	1	1	1	0	256	1	0	0	0	1	1	0	0	1	1	0	1	0	0	0	0	0	1	0	1
0	1	0	1	1	0	0	1	0	0	0	1	1	0	0	0	0	1	1	0	0	0	0	1	0	1	1	1	0	256	1	0	0	0	1	1	0	0	1	1	0	1	0	0	0	0	0	1	0	1
0	1	0	1	1	0	0	1	0	0	0	1	1	0	0	0	1	1	0	1	1	1	0	0	0	0	1	0	0	65	1	0	0	1	0	0	0	0	1	1	1	0	0	0	0	0	0	0	0	0
0	1	0	1	1	0	0	1	0	0	0	1	1	0	0	0	1	1	0	1	1	1	0	0	0	0	1	0	0	65	1	0	0	1	0	0	0	0	1	1	1	0	0	0	0	0	0	0	0	0
0	1	0	1	1	0	0	1	0	0	0	1	1	0	0	0	1	1	0	1	1	1	0	0	0	0	0	1	0	65	0	0	0	1	0	1	0	0	1	1	0	1	0	0	0	0	0	1	0	1
1	0	1	0	0	1	1	0	1	1	1	0	0	1	1	1	0	0	1	0	0	0	1	1	1	1	0	0	1	0	0	1	0	0	1	0	1	0	0	0	0	1	1	1	1	1	1	0	1	1
1	0	1	0	0	1	1	0	1	1	1	0	0	1	0	0	1	0	1	0	0	0	0	1	0	1	0	0	1	256	0	0	0	0	0	0	0	0	1	1	0	1	0	0	0	0	0	0	0	1
1	0	1	0	0	1	1	0	1	1	1	0	0	1	0	1	0	0	1	0	0	0	1	1	1	1	0	0	0	32	0	0	1	0	1	0	1	1	1	1	0	1	1	1	1	1	1	0	1	1
1	0	1	0	0	1	1	0	1	1	1	0	0	1	1	1	0	0	1	0	0	0	1	1	1	1	0	0	1	65	0	1	1	0	1	0	0	1	0	0	0	1	0	0	0	0	0	0	0	1
1	0	1	0	0	1	1	0	1	1	1	0	0	1	1	1	0	0	1	0	0	0	0	1	0	1	0	0	1	32	0	0	1	0	1	0	0	0	1	1	0	1	0	0	0	0	0	0	0	1
1	0	1	0	1	0	1	0	1	0	0	1	1	0	1	0	0	0	1	0	0	0	0	1	0	1	0	0	0	65	0	0	1	0	1	0	0	0	1	1	0	1	0	0	0	0	0	0	0	1
0	1	0	1	1	0	0	1	0	0	0	1	1	0	0	0	1	1	0	1	1	1	0	0	0	0	1	0	0	65	1	0	0	1	0	0	0	0	1	1	1	0	0	0	0	0	0	0	0	0
0	1	0	1	1	0	0	1	0	0	0	1	1	0	0	0	1	0	0	1	1	1	0	0	0	0	1	1	0	65	1	0	0	1	0	0	0	0	1	1	1	0	0	0	0	0	0	0	0	0
0	1	0	1	1	0	0	1	0	0	0	1	1	0	0	0	1	1	0	1	1	1	0	0	0	0	1	0	0	65	1	0	0	1	0	0	0	0	1	1	1	0	0	0	0	0	0	0	0	0
1	0	1	0	0	1	1	0	1	1	1	0	0	1	0	1	0	0	1	0	0	0	1	1	1	1	0	0	0	32	0	0	0	0	1	0	1	1	1	1	0	1	1	1	1	1	1	0	1	1
0	1	0	1	1	0	0	1	0	0	0	1	1	0	0	0	1	1	0	1	1	1	0	0	0	0	0	1	0	65	0	0	0	1	0	1	0	0	1	1	0	1	0	0	0	0	0	1	0	1
1	0	1	0	0	1	1	0	1	1	1	0	0	1	1	1	0	0	1	0	0	0	1	1	1	1	0	0	1	65	0	1	1	0	1	0	1	0	0	0	0	1	1	1	1	1	1	0	1	1
0	1	0	1	1	0	0	1	0	0	0	1	1	0	0	0	0	1	1	0	0	0	0	1	0	1	1	1	0	256	1	0	0	0	1	1	0	0	1	1	0	1	0	0	0	0	0	1	0	1
1	0	1	0	0	1	1	0	1	1	1	0	0	1	1	1	0	0	1	0	0	0	1	1	1	1	0	0	1	65	0	1	1	0	1	0	0	1	0	0	0	1	0	0	0	0	0	0	0	1
0	1	0	1	1	0	0	1	0	0	0	1	1	0	0	0	1	1	0	1	1	1	0	0	0	0	1	0	0	65	1	0	0	1	0	0	0	0	1	1	1	0	0	0	0	0	0	0	0	0
1	0	1	0	0	1	1	0	1	1	1	1	1	0	1	0	0	0	1	0	0	0	1	1	0	1	0	0	0	65	0	0	0	1	0	0	0	0	1	1	0	1	0	0	0	0	0	0	0	1
1	0	1	0	0	1	1	0	1	1	1	0	0	1	0	1	0	0	1	0	0	0	1	1	1	1	0	0	0	65	0	0	0	0	1	0	1	1	1	1	0	1	1	1	1	1	1	0	1	1
0	1	0	1	1	0	0	1	0	0	0	1	1	0	0	0	1	0	0	1	1	1	0	0	0	0	1	1	0	65	1	0	0	1	0	0	0	0	1	1	1	0	0	0	0	0	0	0	0	0
1	0	1	0	0	1	1	0	1	1	1	1	1	0	1	0	0	0	1	0	0	0	1	1	0	1	0	0	0	65	0	0	1	1	0	0	0	0	1	1	0	1	0	0	0	0	0	0	0	1
1	0	1	0	0	1	1	0	1	1	1	0	0	1	1	1	0	0	1	0	0	0	0	1	0	1	0	0	1	0	0	1	0	0	1	0	1	0	1	1	0	1	0	0	0	0	0	0	0	1
0	1	0	1	1	0	0	1	0	0	0	1	1	0	0	0	1	1	0	1	1	1	0	0	0	0	0	1	0	65	0	0	0	1	0	1	0	0	1	1	0	1	0	0	0	0	0	1	0	1
0	1	0	1	1	0	0	1	0	0	0	1	1	0	0	0	1	1	0	1	1	1	0	0	0	0	0	1	0	65	0	0	0	1	0	1	0	0	1	1	0	1	0	0	0	0	0	1	0	1
0	1	0	1	1	0	0	1	0	0	0	1	1	0	0	0	1	1	0	1	1	1	0	0	0	0	1	0	0	65	1	0	0	1	0	0	0	0	1	1	1	0	0	0	0	0	0	0	0	0
1	0	1	0	0	1	1	0	1	0	0	0	0	0	1	1	0	0	1	0	0	0	0	1	0	1	0	0	1	65	0	1	0	0	1	0	0	0	1	1	0	1	0	0	0	0	0	0	0	1
0	1	0	1	1	0	0	1	0	0	0	1	1	0	0	0	1	1	0	1	1	1	0	0	0	0	0	1	0	65	0	0	0	1	0	1	0	0	1	1	0	1	0	0	0	0	0	1	0	1
1	0	1	0	0	1	1	0	1	1	1	0	0	1	1	1	0	0	1	0	0	0	1	1	1	1	0	0	1	65	0	1	1	0	1	0	1	0	0	0	0	1	1	1	1	1	1	0	1	1
0	1	0	1	1	0	0	1	0	0	0	1	1	0	0	0	1	1	0	1	1	1	0	0	0	0	0	1	0	65	0	0	0	1	0	1	0	0	1	1	0	1	0	0	0	0	0	1	0	1
1	0	1	0	0	1	1	0	1	1	1	1	1	0	1	0	0	0	1	0	0	0	1	1	0	1	0	0	0	32	0	0	0	0	0	0	0	0	1	1	0	1	0	0	0	0	0	0	0	1
0	1	0	1	1	0	0	1	0	0	0	1	1	0	0	0	0	1	1	0	0	0	0	1	0	1	1	1	0	256	1	0	0	0	1	1	0	0	1	1	0	1	0	0	0	0	0	1	0	1
0	1	0	1	1	0	0	1	0	0	0	1	1	0	0	0	1	1	0	1	1	1	0	0	0	0	1	0	0	65	1	0	0	1	0	0	0	0	1	1	1	0	0	0	0	0	0	0	0	0
0	1	0	1	1	0	0	1	0	0	0	1	1	0	0	0	1	1	1	0	0	0	0	1	0	1	1	1	0	256	1	0	0	0	0	1	0	0	1	1	0	1	0	0	0	0	0	1	0	1
0	1	0	1	1	0	0	1	0	0	0	1	1	0	0	0	1	1	0	1	1	1	0	0	0	0	1	0	0	65	1	0	0	1	0	0	0	0	1	1	1	0	0	0	0	0	0	0	0	0
1	0	1	0	0	1	1	0	1	1	1	0	0	1	1	1	0	0	1	0	0	0	1	1	1	1	0	0	1	65	0	0	1	0	1	0	0	1	0	0	0	1	1	1	1	1	1	0	1	1
0	1	0	1	1	0	0	1	0	0	0	1	1	0	0	0	1	1	0	1	1	1	0	0	0	0	1	0	0	65	1	0	0	1	0	0	0	0	1	1	1	0	0	0	0	0	0	0	0	0
1	0	1	0	0	1	1	0	1	1	1	1	1	0	1	0	0	0	1	0	0	0	1	1	0	1	0	0	0	65	0	0	1	0	0	0	0	0	1	1	0	1	0	0	0	0	0	0	0	1
0	1	0	1	1	0	0	1	0	0	0	1	1	0	0	0	0	1	1	0	0	0	0	1	0	1	1	1	0	256	1	0	0	0	1	1	0	0	1	1	0	1	0	0	0	0	0	1	0	1
1	0	1	0	0	1	1	0	1	1	1	0	0	1	1	1	0	0	1	0	0	0	1	1	1	1	0	0	1	0	0	1	1	0	1	0	0	1	0	0	0	1	0	0	0	0	0	0	0	1
1	0	1	0	0	1	1	0	1	1	1	0	0	1	1	1	0	0	1	0	0	0	1	1	1	1	0	0	1	256	0	0	1	0	1	0	0	1	0	0	0	1	0	0	0	0	0	0	0	1
0	1	0	1	1	0	0	1	0	0	0	1	1	0	0	0	0	1	1	0	0	0	0	1	0	1	1	1	0	256	1	0	0	0	1	1	0	0	1	1	0	1	0	0	0	0	0	1	0	1
0	1	0	1	1	0	0	1	0	0	0	1	1	0	0	0	1	1	0	1	1	1	0	0	0	0	1	0	0	65	1	0	0	1	0	0	0	0	1	1	1	0	0	0	0	0	0	0	0	0
1	0	1	0	0	1	1	0	1	1	1	0	0	1	1	1	0	0	1	0	0	0	1	1	1	1	0	0	1	65	0	1	0	0	1	0	1	1	0	0	0	1	0	0	0	0	0	0	0	1
0	1	0	1	1	0	0	1	0	0	0	1	1	0	0	0	1	0	0	1	1	1	0	0	0	0	1	1	0	65	1	0	0	0	0	0	0	0	1	1	1	0	0	0	0	0	0	0	0	0
0	1	0	1	1	0	0	1	0	0	0	1	1	0	0	0	1	1	0	1	1	1	0	0	0	0	0	1	0	65	0	0	0	1	0	1	0	0	1	1	0	1	0	0	0	0	0	1	0	1
0	1	0	1	1	0	0	1	0	0	0	1	1	0	0	0	0	1	1	0	0	0	0	1	0	1	1	1	0	256	1	0	0	0	1	1	0	0	1	1	0	1	0	0	0	0	0	1	0	1
1	0	1	0	0	1	0	0	0	1	1	0	0	1	0	1	0	0	1	0	0	0	1	1	1	1	0	0	0	65	0	0	1	0	0	0	0	0	1	1	0	1	0	0	0	0	0	0	0	1
1	0	1	0	0	1	1	0	1	0	0	0	0	0	1	0	0	0	1	0	0	0	0	1	0	1	0	0	1	0	0	0	1	0	0	0	0	0	1	1	0	1	0	0	0	0	0	0	0	1
1	0	1	0	0	1	1	0	1	1	1	0	0	1	1	1	0	0	1	0	0	0	1	1	1	1	0	0	1	65	0	1	1	1	1	0	1	0	0	0	0	1	1	1	1	1	1	0	1	1
1	0	1	0	0	1	1	0	1	1	1	0	0	1	1	1	0	0	1	0	0	0	1	1	1	1	0	0	1	65	0	1	1	0	1	0	0	1	0	0	0	1	0	0	0	0	0	0	0	1
1	0	1	0	0	1	1	0	1	1	1	0	0	1	1	1	0	0	1	0	0	0	1	1	1	1	0	0	1	0	0	1	1	1	1	0	1	0	0	0	0	1	1	1	1	1	1	0	1	1
1	0	1	0	0	1	1	0	1	0	0	0	0	1	0	0	0	1	1	0	0	0	0	1	1	1	0	0	0	0	1	1	1	0	0	0	0	0	1	1	0	1	0	0	0	0	0	0	0	1
1	0	1	0	0	1	1	0	1	1	1	0	0	1	1	1	0	0	1	0	0	0	0	1	0	1	0	0	1	0	0	1	0	0	1	0	0	0	1	1	0	1	0	0	0	0	0	0	0	1
0	1	0	1	1	0	0	1	0	0	0	1	1	0	0	0	1	1	1	0	0	0	0	1	0	1	1	1	0	256	1	0	0	1	0	0	0	0	1	1	1	0	0	0	0	0	0	0	0	0
1	0	1	0	0	1	1	0	1	1	1	0	0	1	0	1	0	0	1	0	0	0	1	1	1	1	0	0	0	65	0	0	1	0	1	0	1	1	1	1	0	1	1	1	1	1	1	0	1	1
0	1	0	1	1	0	0	1	0	0	0	1	1	0	0	0	0	1	1	0	0	0	0	1	0	1	1	1	0	256	1	0	0	0	1	1	0	0	1	1	0	1	0	0	0	0	0	1	0	1
1	0	1	0	0	1	1	0	1	1	1	0	0	1	1	1	0	0	1	0	0	0	0	1	0	1	0	0	1	65	0	0	0	1	1	0	0	0	1	1	0	1	0	0	0	0	0	0	0	1
0	1	0	1	1	0	0	1	0	0	0	1	1	0	0	0	0	1	1	0	0	0	0	1	0	1	1	1	0	256	1	0	0	0	1	1	0	0	1	1	0	1	0	0	0	0	0	1	0	1
0	1	0	0	1	0	0	0	0	0	0	0	0	0	1	0	1	1	1	0	0	0	0	1	0	1	0	0	0	128	1	0	0	1	0	0	0	0	0	0	1	0	0	0	0	0	0	0	0	0
0	1	0	1	1	0	0	1	0	0	0	1	1	0	0	0	0	1	1	0	0	0	0	1	0	1	1	1	0	256	1	0	0	0	1	1	0	0	1	1	0	1	0	0	0	0	0	1	0	1
0	1	0	1	1	0	0	1	0	0	0	1	1	0	0	0	1	1	0	1	1	1	0	0	0	0	1	0	0	65	1	0	0	1	0	0	0	0	1	1	1	0	0	0	0	0	0	0	0	0
1	0	0	0	0	1	1	1	0	1	1	0	0	1	1	0	0	0	1	0	0	0	0	1	1	1	0	1	0	65	0	1	0	0	1	0	0	0	1	1	0	1	0	0	0	0	0	0	0	1
1	0	1	0	1	0	1	0	1	0	0	1	1	0	1	0	0	0	1	0	0	0	0	1	0	1	0	0	0	65	0	1	1	0	1	0	1	1	1	1	0	1	0	0	0	0	0	0	0	1
1	0	1	0	0	1	1	0	1	1	1	0	0	1	1	1	0	0	1	0	0	0	1	1	1	1	0	0	1	65	0	1	0	0	1	0	1	0	0	0	0	1	1	1	1	1	1	0	1	1
1	0	1	0	1	0	1	0	1	0	0	1	1	0	1	0	0	0	1	0	0	0	0	1	0	1	0	0	0	65	1	1	1	1	1	0	0	0	1	1	0	1	0	0	0	0	0	0	0	1
1	0	1	0	0	1	1	0	1	1	1	0	0	1	1	1	0	0	1	0	0	0	1	1	1	1	0	0	1	0	0	0	1	0	1	0	0	1	0	0	0	1	0	0	0	0	0	0	0	1
0	0	0	0	0	1	0	0	0	0	0	0	0	1	1	0	1	0	1	0	0	0	0	1	0	1	0	0	0	65	0	0	0	0	0	0	0	0	1	1	1	0	0	0	0	0	0	0	0	0
1	0	1	0	0	1	1	0	1	1	1	1	1	0	1	0	0	0	1	0	0	0	1	1	0	1	0	0	0	65	0	0	1	0	0	0	0	0	1	1	0	1	0	0	0	0	0	0	0	1
1	0	1	0	0	1	1	0	1	1	1	0	0	1	1	1	0	0	1	0	0	0	1	1	1	1	0	0	1	32	0	0	1	0	1	0	1	0	0	0	0	1	1	1	1	1	1	0	1	1
1	0	0	0	0	0	0	0	0	0	0	0	0	1	1	1	0	0	1	0	0	0	0	1	0	1	0	1	0	65	0	0	0	0	1	0	1	0	1	1	0	1	0	0	0	0	0	0	0	1
0	1	0	1	1	0	0	1	0	0	0	1	1	0	0	0	0	1	1	0	0	0	0	1	0	1	1	1	0	256	1	0	0	0	1	1	0	0	1	1	0	1	0	0	0	0	0	1	0	1
1	0	1	0	0	1	0	0	0	1	1	0	0	1	0	1	0	0	1	0	0	0	1	1	1	1	0	0	0	32	0	1	0	0	0	0	0	0	1	1	0	1	0	0	0	0	0	0	0	1
1	0	0	0	0	1	1	1	0	1	1	0	0	1	1	0	0	0	1	0	0	0	0	1	1	1	0	0	0	65	0	1	1	0	1	0	0	0	1	1	0	1	0	0	0	0	0	0	0	1
1	0	1	0	0	1	1	0	1	1	1	0	0	1	1	0	0	0	1	0	0	0	0	1	0	1	0	0	0	65	0	1	0	0	1	0	0	0	1	1	0	1	0	0	0	0	0	0	0	1
1	0	1	0	0	0	1	0	1	0	0	0	0	0	1	1	0	0	1	0	0	0	0	1	0	1	0	0	0	65	0	1	0	0	1	0	0	1	0	0	0	1	0	0	0	0	0	0	0	1
1	0	1	0	0	1	1	0	1	1	1	0	0	1	1	1	0	0	1	0	0	0	1	1	1	1	0	0	1	32	0	0	1	0	1	0	0	1	0	0	0	1	0	0	0	0	0	0	0	1
0	1	0	0	1	1	0	0	0	0	0	0	0	1	1	0	0	0	1	0	0	0	0	1	0	1	0	0	0	0	0	0	0	0	1	0	0	0	1	1	1	0	0	0	0	0	0	0	0	0
0	1	0	1	1	0	0	1	0	0	0	1	1	0	0	0	1	1	0	1	1	1	0	0	0	0	0	1	0	65	0	0	0	1	0	1	0	0	1	1	0	1	0	0	0	0	0	1	0	1
0	1	0	1	1	0	0	1	0	0	0	1	1	0	0	0	1	1	0	1	1	1	0	0	0	0	0	1	0	65	0	0	0	1	0	1	0	0	1	1	0	1	0	0	0	0	0	1	0	1
1	0	1	0	0	1	1	0	1	1	1	0	0	1	1	1	0	0	1	0	0	0	1	1	1	1	0	0	1	32	0	0	0	0	1	0	0	1	0	0	0	1	0	0	0	0	0	0	0	1
0	1	0	1	1	0	0	1	0	0	0	1	1	0	0	0	1	0	0	1	1	1	0	0	0	0	1	1	0	65	1	0	0	1	0	0	0	0	1	1	1	0	0	0	0	0	0	0	0	0
1	0	1	0	0	1	1	0	1	1	1	0	0	1	1	1	0	0	1	0	0	0	1	1	1	1	0	0	1	0	0	1	0	0	1	0	1	1	0	0	0	1	0	0	0	0	0	0	0	1
0	1	0	1	1	0	0	1	0	0	0	1	1	0	0	0	1	1	0	1	1	1	0	0	0	0	1	0	0	65	1	0	0	1	0	0	0	0	1	1	1	0	0	0	0	0	0	0	0	0
0	1	0	1	1	0	0	1	0	0	0	1	1	0	0	0	0	1	1	0	0	0	0	1	0	1	1	1	0	256	1	0	0	0	1	1	0	0	1	1	0	1	0	0	0	0	0	1	0	1
0	1	0	1	1	0	0	1	0	0	0	1	1	0	0	0	1	1	0	1	1	1	0	0	0	0	1	0	0	65	1	0	0	1	0	0	0	0	1	1	1	0	0	0	0	0	0	0	0	0
1	0	1	0	0	1	1	0	1	1	1	0	0	1	1	1	0	0	1	0	0	0	1	1	1	1	0	0	1	65	0	1	0	0	1	0	1	0	0	0	0	1	1	1	1	1	1	0	1	1
0	1	0	1	1	0	0	1	0	0	0	1	1	0	0	0	1	0	0	1	1	1	0	0	0	0	1	1	0	65	1	0	0	0	0	0	0	0	1	1	1	0	0	0	0	0	0	0	0	0
1	0	1	0	0	1	1	0	1	1	1	0	0	1	0	1	0	0	1	0	0	0	1	1	1	1	0	0	0	32	0	0	1	0	1	0	1	1	1	1	0	1	1	1	1	1	1	0	1	1
1	0	1	0	0	1	1	0	1	1	1	0	0	1	0	1	0	0	1	0	0	0	1	1	1	1	0	0	1	32	0	0	0	0	1	0	0	0	1	1	0	1	0	0	0	0	0	0	0	1
1	0	1	0	0	1	1	0	1	1	1	0	0	1	0	1	0	0	1	0	0	0	1	1	1	1	0	0	0	65	0	1	1	0	1	0	1	1	1	1	0	1	1	1	1	1	1	0	1	1
0	1	0	1	1	0	0	1	0	0	0	1	1	0	0	0	1	0	1	0	0	0	0	1	0	1	0	1	0	65	0	0	0	0	0	0	0	0	1	1	1	0	0	0	0	0	0	0	0	0
0	1	0	1	1	0	0	1	0	0	0	1	1	0	0	0	1	1	0	1	1	1	0	0	0	0	1	0	0	65	1	0	0	1	0	0	0	0	1	1	1	0	0	0	0	0	0	0	0	0
0	1	0	1	1	0	0	1	0	0	0	1	1	0	0	0	1	1	0	1	1	1	0	0	0	0	1	0	0	65	1	0	0	1	0	0	0	0	1	1	1	0	0	0	0	0	0	0	0	0
0	1	0	1	1	0	0	1	0	0	0	1	1	0	0	0	1	1	0	1	1	1	0	0	0	0	0	1	0	65	0	0	0	1	0	1	0	0	1	1	0	1	0	0	0	0	0	1	0	1
1	0	1	0	0	1	1	0	1	1	1	0	0	1	0	1	0	0	1	0	0	0	1	1	1	1	0	0	0	0	0	0	0	0	1	0	1	1	1	1	0	1	1	1	1	1	1	0	1	1
1	0	1	0	0	1	1	0	1	1	1	0	0	1	0	1	0	0	1	0	0	0	1	1	1	1	0	0	0	32	0	0	1	0	1	0	1	1	1	1	0	1	1	1	1	1	1	0	1	1
1	0	1	0	0	1	1	0	1	1	1	1	1	0	1	0	0	0	1	0	0	0	1	1	0	1	0	0	0	32	0	0	1	1	0	0	0	0	1	1	0	1	0	0	0	0	0	0	0	1
0	1	0	1	1	0	0	1	0	0	0	1	1	0	0	0	1	1	0	1	1	1	0	0	0	0	0	1	0	65	0	0	0	1	0	1	0	0	1	1	0	1	0	0	0	0	0	1	0	1
1	0	1	0	0	1	1	0	1	1	1	0	0	1	1	1	0	0	1	0	0	0	1	1	1	1	0	0	1	65	0	1	0	0	1	0	1	0	0	0	0	1	1	1	1	1	1	0	1	1
1	0	1	0	0	1	1	0	1	1	1	0	0	1	1	1	0	0	1	0	0	0	1	1	1	1	0	0	1	32	0	0	0	0	1	0	0	1	0	0	0	1	0	0	0	0	0	0	0	1
0	1	0	1	1	0	0	1	0	0	0	1	1	0	0	0	1	1	0	1	1	1	0	0	0	0	0	1	0	65	0	0	0	1	0	1	0	0	1	1	0	1	0	0	0	0	0	1	0	1
1	0	1	0	0	1	1	0	1	0	0	0	0	1	0	0	0	1	1	0	0	0	0	1	1	1	0	0	0	0	0	0	0	0	1	0	0	0	1	1	0	1	0	0	0	0	0	0	0	1
1	0	1	0	0	1	1	0	1	1	1	0	0	1	1	1	0	0	1	0	0	0	1	1	1	1	0	0	1	32	0	0	0	0	1	0	1	1	0	0	0	1	0	0	0	0	0	0	0	1
1	0	1	0	0	1	1	0	1	1	1	1	1	0	1	0	0	0	1	0	0	0	1	1	0	1	0	0	0	65	0	1	0	0	1	0	0	0	1	1	0	1	0	0	0	0	0	0	0	1
1	0	1	0	0	1	1	0	1	0	0	0	0	1	0	0	0	0	1	0	0	0	0	1	1	1	0	0	0	0	0	1	0	0	1	0	0	0	1	1	0	1	0	0	0	0	0	0	0	1
0	1	0	1	1	0	0	1	0	0	0	1	1	0	0	0	0	1	1	0	0	0	0	1	0	1	1	1	0	256	1	0	0	0	1	1	0	0	1	1	0	1	0	0	0	0	0	1	0	1
1	0	1	0	0	1	1	0	1	0	0	0	0	0	1	0	0	0	1	0	0	0	0	1	0	1	0	0	1	0	0	1	0	0	1	0	0	0	1	1	0	1	0	0	0	0	0	0	0	1
0	1	0	1	1	0	0	1	0	0	0	1	1	0	0	0	0	1	1	0	0	0	0	1	0	1	1	1	0	256	1	0	0	0	1	1	0	0	1	1	0	1	0	0	0	0	0	1	0	1
0	1	0	1	1	0	0	1	0	0	0	1	1	0	0	0	0	1	1	0	0	0	0	1	0	1	1	1	0	256	1	0	0	0	1	1	0	0	1	1	0	1	0	0	0	0	0	1	0	1
0	1	0	1	1	0	0	1	0	0	0	1	1	0	0	0	0	1	1	0	0	0	0	1	0	1	1	1	0	256	1	0	0	0	1	1	0	0	1	1	0	1	0	0	0	0	0	1	0	1
0	1	0	1	1	0	0	1	0	0	0	1	1	0	0	0	0	1	1	0	0	0	0	1	0	1	1	1	0	256	1	0	0	0	1	1	0	0	1	1	0	1	0	0	0	0	0	1	0	1
0	1	0	1	1	0	0	1	0	0	0	1	1	0	0	0	1	1	0	1	1	1	0	0	0	0	0	1	0	65	0	0	0	1	0	1	0	0	1	1	0	1	0	0	0	0	0	1	0	1
0	1	0	1	1	0	0	1	0	0	0	1	1	0	0	0	1	1	0	1	1	1	0	0	0	0	1	0	0	65	1	0	0	1	0	0	0	0	1	1	1	0	0	0	0	0	0	0	0	0
0	1	0	1	1	0	0	1	0	0	0	1	1	0	0	0	1	1	0	1	1	1	0	0	0	0	1	0	0	65	1	0	0	1	0	0	0	0	1	1	1	0	0	0	0	0	0	0	0	0
1	0	1	0	0	1	1	0	1	1	1	0	0	1	1	1	0	1	1	0	0	0	1	1	1	1	0	0	1	0	0	0	0	0	0	0	0	1	0	0	0	1	0	0	0	0	0	0	0	1
1	0	1	0	0	1	1	0	1	1	1	0	0	1	1	1	0	0	1	0	0	0	1	1	1	1	0	0	1	0	0	1	0	0	1	0	1	1	0	0	0	1	0	0	0	0	0	0	0	1
0	1	0	1	1	0	0	1	0	0	0	1	1	0	0	0	1	1	0	1	1	1	0	0	0	0	0	1	0	65	0	0	0	1	0	1	0	0	1	1	0	1	0	0	0	0	0	1	0	1
0	1	0	1	1	0	0	1	0	0	0	1	1	0	0	0	1	1	0	1	1	1	0	0	0	0	0	1	0	65	0	0	0	1	0	1	0	0	1	1	0	1	0	0	0	0	0	1	0	1
1	0	1	0	0	1	1	0	1	1	1	0	0	1	1	1	0	0	1	0	0	0	0	1	0	1	0	0	1	0	0	1	0	0	1	0	1	0	1	1	0	1	0	0	0	0	0	0	0	1
1	0	1	0	0	1	1	0	1	1	1	0	0	1	0	1	0	0	1	0	0	0	1	1	1	1	0	0	0	65	0	0	1	0	1	0	1	1	1	1	0	1	1	1	1	1	1	0	1	1
0	1	0	1	1	0	0	1	0	0	0	1	1	0	0	0	1	1	0	1	1	1	0	0	0	0	1	0	0	65	1	0	0	1	0	0	0	0	1	1	1	0	0	0	0	0	0	0	0	0
0	1	0	1	1	0	0	1	0	0	0	1	1	0	0	0	1	1	0	1	1	1	0	0	0	0	1	0	0	65	1	0	0	1	0	0	0	0	1	1	1	0	0	0	0	0	0	0	0	0
0	1	0	1	1	0	0	1	0	0	0	1	1	0	0	0	0	1	1	0	0	0	0	1	0	1	1	1	0	256	1	0	0	0	1	1	0	0	1	1	0	1	0	0	0	0	0	1	0	1
1	0	1	0	0	1	1	0	1	0	0	0	0	1	1	0	0	0	1	0	0	0	0	1	0	1	0	0	1	65	0	0	0	0	0	0	0	1	1	1	0	1	0	0	0	0	0	0	0	1
1	0	1	0	0	1	1	0	1	1	1	0	0	1	1	1	0	0	1	0	0	0	1	1	1	1	0	0	1	65	0	0	1	0	1	0	0	1	0	0	0	1	0	0	0	0	0	0	0	1
1	0	1	0	0	1	1	0	1	1	1	0	0	1	1	1	0	0	1	0	0	0	1	1	1	1	0	0	1	0	0	1	0	0	1	0	0	1	0	0	0	1	1	1	1	1	1	0	1	1
1	0	1	0	0	1	1	0	1	1	1	0	0	1	1	1	0	0	1	0	0	0	1	1	1	1	0	0	1	65	0	0	1	0	1	0	1	0	0	0	0	1	1	1	1	1	1	0	1	1
0	0	0	1	0	1	1	1	1	0	0	1	1	1	0	0	0	0	1	0	0	0	0	1	0	1	0	0	1	65	0	0	1	0	1	0	0	0	1	1	0	1	0	0	0	0	0	0	0	1
1	0	1	0	0	1	1	0	1	1	1	0	0	1	1	1	0	0	1	0	0	0	1	1	1	1	0	0	1	32	0	0	1	0	1	0	0	1	0	0	0	1	0	0	0	0	0	0	0	1
0	1	0	1	1	0	0	1	0	0	0	1	1	0	0	0	0	1	1	0	0	0	0	1	0	1	1	1	0	256	1	0	0	0	1	1	0	0	1	1	0	1	0	0	0	0	0	1	0	1
0	1	0	1	1	0	0	1	0	0	0	1	1	0	0	0	1	1	0	1	1	1	0	0	0	0	1	0	0	65	1	0	0	1	0	0	0	0	1	1	1	0	0	0	0	0	0	0	0	0
0	1	0	1	1	0	0	1	0	0	0	1	1	0	0	0	1	1	0	1	1	1	0	0	0	0	0	1	0	65	0	0	0	1	0	1	0	0	1	1	0	1	0	0	0	0	0	1	0	1
0	1	0	0	1	0	0	0	0	0	0	0	0	0	1	0	1	1	1	0	0	0	0	1	0	1	0	0	0	128	1	0	0	1	0	0	0	0	0	0	1	0	0	0	0	0	0	0	0	0
1	0	1	0	0	1	1	0	1	1	1	0	0	1	1	1	0	0	1	0	0	0	1	1	1	1	0	0	1	65	0	1	0	0	1	0	0	1	0	0	0	1	0	0	0	0	0	0	0	1
0	1	0	1	1	0	0	1	0	0	0	1	1	0	0	0	0	1	1	0	0	0	0	1	0	1	1	1	0	256	1	0	0	0	1	1	0	0	1	1	0	1	0	0	0	0	0	1	0	1
1	0	1	0	0	1	1	0	1	1	1	1	1	0	1	0	0	0	1	0	0	0	1	1	0	1	0	0	0	32	0	1	1	0	0	0	0	0	1	1	0	1	0	0	0	0	0	0	0	1
1	0	1	0	0	1	1	0	1	0	0	0	0	0	1	1	0	0	1	0	0	0	0	1	0	1	0	0	1	65	1	0	0	1	1	0	0	0	1	1	0	1	0	0	0	0	0	0	0	1
1	0	1	0	0	1	0	0	0	1	1	0	0	1	1	1	0	0	1	0	0	0	0	1	0	1	0	0	0	65	0	1	1	0	0	0	0	1	1	1	0	1	1	1	1	1	1	0	1	1
0	1	0	1	1	0	0	1	0	0	0	1	1	0	0	0	1	1	0	1	1	1	0	0	0	0	0	1	0	65	0	0	0	1	0	1	0	0	1	1	0	1	0	0	0	0	0	1	0	1
1	0	1	0	0	1	1	0	1	1	1	0	0	1	1	1	0	0	1	0	0	0	0	1	0	1	0	0	1	32	0	1	1	0	1	0	1	0	1	1	0	1	0	0	0	0	0	0	0	1
0	1	0	1	1	0	0	1	0	0	0	1	1	0	0	0	1	1	0	1	1	1	0	0	0	0	1	0	0	65	1	0	0	1	0	0	0	0	1	1	1	0	0	0	0	0	0	0	0	0
1	0	1	0	0	1	1	0	1	1	1	0	0	1	1	1	0	0	1	0	0	0	1	1	1	1	0	0	1	65	0	0	0	1	1	0	1	0	0	0	0	1	1	1	1	1	1	0	1	1
1	0	1	0	0	1	1	0	1	1	1	0	0	1	1	1	0	0	1	0	0	0	1	1	1	1	0	0	1	65	0	0	0	0	1	0	0	1	0	0	0	1	0	0	0	0	0	0	0	1
0	1	0	1	1	0	0	1	0	0	0	1	1	0	0	0	1	1	1	0	0	0	0	1	0	1	1	1	0	128	1	0	0	1	0	0	0	0	1	1	1	0	0	0	0	0	0	0	0	0
1	0	1	0	0	1	1	0	1	1	1	0	0	1	1	1	0	0	1	0	0	0	1	1	1	1	0	0	1	65	0	1	1	0	1	0	1	0	0	0	0	1	1	1	1	1	1	0	1	1
0	1	0	1	1	0	0	1	0	0	0	1	1	0	0	0	1	1	0	1	1	1	0	0	0	0	1	0	0	65	1	0	0	1	0	0	0	0	1	1	1	0	0	0	0	0	0	0	0	0
0	1	0	1	1	0	0	0	0	0	0	1	1	0	0	0	0	0	1	0	0	0	0	1	0	1	0	0	0	65	1	0	0	1	0	0	0	0	1	1	1	0	0	0	0	0	0	0	0	1
1	0	1	0	0	1	1	0	1	1	1	0	0	1	1	1	0	0	1	0	0	0	0	1	0	1	0	0	1	32	0	1	1	0	1	0	0	0	1	1	0	1	0	0	0	0	0	0	0	1
1	0	1	0	0	1	1	0	1	1	1	0	0	1	0	1	0	0	1	0	0	0	1	1	1	1	0	0	0	32	0	0	1	0	1	0	1	1	1	1	0	1	1	1	1	1	1	0	1	1
1	0	1	0	0	1	1	0	1	1	1	0	0	1	1	1	0	0	1	0	0	0	0	1	0	1	0	0	1	32	0	1	0	0	1	0	0	0	1	1	0	1	0	0	0	0	0	0	0	1
0	1	0	0	1	1	0	0	0	0	0	0	0	1	1	0	1	0	1	0	0	0	0	1	0	1	0	0	0	65	0	0	1	0	0	0	0	0	1	1	1	0	0	0	0	0	0	0	0	0
1	0	1	0	0	1	1	0	1	1	1	0	0	1	1	1	0	0	1	0	0	0	1	1	1	1	0	0	1	0	0	1	0	0	1	0	0	1	0	0	0	1	1	1	1	1	1	0	1	1
1	0	1	0	0	1	1	0	1	1	1	1	1	0	1	0	0	0	1	0	0	0	1	1	0	1	0	0	0	32	0	0	1	0	0	0	0	0	1	1	0	1	0	0	0	0	0	0	0	1
1	0	1	0	0	1	0	0	0	1	1	0	0	1	1	1	0	0	1	0	0	0	0	1	0	1	0	0	0	0	0	0	0	0	1	0	1	1	1	1	0	1	1	1	1	1	1	0	1	1
0	1	0	1	1	0	0	1	0	0	0	1	1	0	0	0	1	1	0	1	1	1	0	0	0	0	0	1	0	65	0	0	0	1	0	0	0	0	1	1	1	0	0	0	0	0	0	0	0	0
0	1	0	1	1	0	0	1	0	0	0	1	1	0	0	0	1	0	1	0	0	0	0	1	0	1	1	1	0	65	1	0	0	0	0	0	0	0	1	1	1	0	0	0	0	0	0	0	0	0
1	0	1	0	0	1	1	0	1	1	1	0	0	1	1	1	0	0	1	0	0	0	1	1	1	1	0	0	1	32	0	1	1	0	1	0	0	1	0	0	0	1	0	0	0	0	0	0	0	1
1	0	1	0	0	1	1	0	1	0	0	0	0	1	1	0	0	0	1	0	0	0	0	1	0	1	0	0	1	65	0	0	1	0	1	1	0	1	1	1	0	1	0	0	0	0	0	0	0	1
0	1	0	1	1	0	0	1	0	0	0	1	1	0	0	0	0	1	1	0	0	0	0	1	0	1	1	1	0	256	1	0	0	0	1	1	0	0	1	1	0	1	0	0	0	0	0	1	0	1
1	0	1	0	0	1	1	0	1	1	1	0	0	1	1	1	0	1	1	0	0	0	1	1	1	1	0	0	1	0	0	1	0	0	1	0	1	0	0	0	0	1	1	1	1	1	1	0	1	1
1	0	1	0	0	1	1	0	1	1	1	0	0	1	0	0	0	0	1	0	0	0	1	1	1	1	0	0	0	0	0	0	0	0	1	0	1	1	1	1	0	1	1	1	1	1	1	0	1	1
0	1	0	1	1	0	0	1	0	0	0	1	1	0	0	0	1	1	0	1	1	1	0	0	0	0	0	1	0	65	0	0	0	1	0	1	0	0	1	1	0	1	0	0	0	0	0	1	0	1
0	0	0	0	0	1	0	0	0	0	0	0	0	0	1	0	1	0	1	0	0	0	0	1	0	1	0	0	0	65	0	0	1	0	0	0	0	1	1	1	1	0	0	0	0	0	0	0	0	0
1	0	1	0	0	1	1	0	1	1	1	0	0	1	1	1	0	0	1	0	0	0	1	1	1	1	0	0	1	32	0	1	1	0	1	0	1	1	0	0	0	1	0	0	0	0	0	0	0	1
0	1	0	1	1	0	0	1	0	0	0	1	1	0	0	0	1	1	0	1	1	1	0	0	0	0	1	0	0	65	1	0	0	1	0	0	0	0	1	1	1	0	0	0	0	0	0	0	0	0
1	0	1	0	0	1	1	0	1	1	1	0	0	1	1	1	0	0	1	0	0	0	1	1	1	1	0	0	1	65	0	0	0	0	1	0	0	1	0	0	0	1	0	0	0	0	0	0	0	1
0	1	0	1	1	0	0	1	0	0	0	1	1	0	0	0	1	1	0	1	1	1	0	0	0	0	0	1	0	65	0	0	0	1	0	1	0	0	1	1	0	1	0	0	0	0	0	1	0	1
1	0	1	0	0	1	0	0	0	1	1	0	0	1	0	1	0	0	1	0	0	0	0	1	0	1	0	0	0	0	0	0	0	0	0	0	0	1	1	1	0	1	1	1	1	1	1	0	1	1
1	0	1	0	0	1	1	0	1	1	1	1	1	0	1	0	0	0	1	0	0	0	1	1	0	1	0	0	0	65	0	1	1	1	1	0	0	0	1	1	0	1	0	0	0	0	0	0	0	1
1	0	1	0	0	1	1	0	1	1	1	0	0	1	1	1	0	0	1	0	0	0	1	1	1	1	0	0	1	65	0	0	0	0	1	0	0	1	0	0	0	1	0	0	0	0	0	0	0	1
0	1	0	1	1	0	0	1	0	0	0	1	1	0	0	0	1	0	0	1	1	1	0	0	0	0	1	1	0	65	1	0	0	0	0	0	0	0	1	1	1	0	0	0	0	0	0	0	0	0
1	0	1	0	0	1	1	0	1	1	1	1	1	0	1	0	0	0	1	0	0	0	1	1	0	1	0	0	0	65	0	1	0	0	0	0	0	0	1	1	0	1	0	0	0	0	0	0	0	1
1	0	1	0	0	1	1	0	1	0	0	0	0	0	1	0	0	0	1	0	0	0	0	1	0	1	0	0	1	0	0	1	0	0	1	0	0	0	1	1	0	1	0	0	0	0	0	0	0	1
0	1	0	1	1	0	0	1	0	0	0	1	1	0	0	0	1	1	0	1	1	1	0	0	0	0	0	1	0	65	0	0	0	1	0	1	0	0	1	1	0	1	0	0	0	0	0	1	0	1
1	0	1	0	0	1	1	0	1	0	0	0	0	0	1	1	0	0	1	0	0	0	0	1	0	1	0	0	1	65	0	0	0	0	1	0	0	0	1	1	0	1	0	0	0	0	0	0	0	1
1	0	1	0	0	1	1	0	1	0	0	0	0	0	1	0	0	0	1	0	0	0	0	1	0	1	0	0	1	65	1	1	0	0	0	0	0	0	1	1	0	1	0	0	0	0	0	0	0	1
0	1	0	1	1	0	0	1	0	0	0	1	1	0	0	0	0	1	1	0	0	0	0	1	0	1	1	1	0	256	1	0	0	0	1	1	0	0	1	1	0	1	0	0	0	0	0	1	0	1
0	1	0	1	1	0	0	1	0	0	0	1	1	0	0	0	1	1	0	1	1	1	0	0	0	0	1	0	0	65	1	0	0	1	0	0	0	0	1	1	1	0	0	0	0	0	0	0	0	0
0	1	0	1	1	0	0	1	0	0	0	1	1	0	0	0	1	0	0	1	1	1	0	0	0	0	1	1	0	65	1	0	0	1	0	0	0	0	1	1	1	0	0	0	0	0	0	0	0	0
0	1	0	1	1	0	0	1	0	0	0	1	1	0	0	0	0	1	1	0	0	0	0	1	0	1	1	1	0	256	1	0	0	0	1	1	0	0	1	1	0	1	0	0	0	0	0	1	0	1
1	0	1	0	0	1	1	0	1	0	0	0	0	1	1	0	0	0	1	0	0	0	0	1	0	1	0	0	1	65	0	0	1	0	0	0	0	1	1	1	0	1	0	0	0	0	0	0	0	1
1	0	1	0	0	1	1	0	1	1	1	0	0	1	1	1	0	0	1	0	0	0	1	1	1	1	0	1	1	65	0	1	0	1	1	0	0	1	0	0	0	1	0	0	0	0	0	0	0	1
0	1	0	1	1	0	0	1	0	0	0	1	1	0	0	0	1	1	0	1	1	1	0	0	0	0	1	0	0	65	1	0	0	1	0	0	0	0	1	1	1	0	0	0	0	0	0	0	0	0
1	0	1	0	0	1	1	0	1	1	1	0	0	1	0	0	0	0	1	0	0	0	0	1	0	1	0	0	1	65	0	1	1	0	1	0	0	0	1	1	0	1	0	0	0	0	0	0	0	1
0	1	0	1	1	0	0	1	0	0	0	1	1	0	0	0	1	1	0	1	1	1	0	0	0	0	0	1	0	65	0	0	0	1	0	1	0	0	1	1	0	1	0	0	0	0	0	1	0	1
1	0	1	0	0	1	1	0	1	1	1	0	0	1	1	1	0	0	1	0	0	0	0	1	0	1	0	0	0	0	0	1	0	0	0	0	0	0	1	1	0	1	0	0	0	0	0	1	0	1
0	1	0	1	1	0	0	1	0	0	0	1	1	0	0	0	1	1	0	1	1	1	0	0	0	0	1	0	0	65	1	0	0	1	0	0	0	0	1	1	1	0	0	0	0	0	0	0	0	0
1	0	1	0	0	1	1	0	1	1	1	0	0	1	1	1	0	0	1	0	0	0	1	1	1	1	0	0	1	65	0	0	1	1	1	0	1	0	0	0	0	1	1	1	1	1	1	0	1	1
1	0	1	0	0	1	1	0	1	1	1	1	1	0	1	0	0	0	1	0	0	0	1	1	0	1	0	0	0	65	0	1	0	1	0	0	0	0	1	1	0	1	0	0	0	0	0	0	0	1
0	1	0	1	1	0	0	1	0	0	0	1	1	0	0	0	1	1	0	1	1	1	0	0	0	0	0	1	0	65	0	0	0	1	0	1	0	0	1	1	0	1	0	0	0	0	0	1	0	1
0	0	0	1	0	1	1	0	1	0	0	1	1	0	0	0	0	0	1	0	0	0	0	1	0	0	0	0	1	0	0	0	0	0	1	0	0	1	1	1	0	1	0	0	0	0	0	0	0	1
0	1	0	1	1	0	0	1	0	0	0	1	1	0	0	0	0	1	1	0	0	0	0	1	0	1	1	1	0	256	1	0	0	0	1	1	0	0	1	1	0	1	0	0	0	0	0	1	0	1
0	1	0	1	1	0	0	1	0	0	0	1	1	0	0	0	1	1	0	1	1	1	0	0	0	0	1	1	0	256	1	0	0	1	0	1	0	0	1	1	0	1	0	0	0	0	0	1	0	1
1	0	1	0	0	1	1	0	1	1	1	0	0	1	1	1	0	0	1	0	0	0	1	1	1	1	0	0	1	65	0	1	1	1	1	0	1	1	0	0	0	1	0	0	0	0	0	0	0	1
1	0	1	0	0	1	1	0	1	1	1	0	0	1	0	1	0	0	1	0	0	0	1	1	1	1	0	0	0	65	0	1	1	0	1	0	1	1	1	1	0	1	1	1	1	1	1	0	1	1
1	0	1	0	0	1	1	0	1	1	1	0	0	1	1	1	0	0	1	0	0	0	1	1	1	1	0	0	1	0	0	1	0	0	1	0	0	1	0	0	0	1	1	1	1	1	1	0	1	1
0	1	0	1	1	0	0	1	0	0	0	1	1	0	0	0	1	1	0	1	1	1	0	0	0	0	1	0	0	65	1	0	0	1	0	0	0	0	1	1	1	0	0	0	0	0	0	0	0	0
1	0	1	0	0	1	1	0	1	1	1	0	0	1	1	1	0	0	1	0	0	0	1	1	1	1	0	0	1	0	0	0	0	0	1	0	1	1	0	0	0	1	0	0	0	0	0	0	0	1
0	1	0	1	1	0	0	1	0	0	0	1	1	0	0	0	1	1	0	1	1	1	0	0	0	0	1	0	0	65	1	0	0	1	0	0	0	0	1	1	1	0	0	0	0	0	0	0	0	0
1	0	1	0	0	1	1	0	1	1	1	0	0	1	1	1	0	0	1	0	0	0	1	1	1	1	0	0	1	65	0	1	1	0	1	0	0	1	0	0	0	1	0	0	0	0	0	0	0	1
0	1	0	1	1	0	0	1	0	0	0	1	1	0	0	0	0	1	1	0	0	0	0	1	0	1	1	1	0	256	1	0	0	0	1	1	0	0	1	1	0	1	0	0	0	0	0	1	0	1
1	0	1	0	0	1	1	0	1	1	1	0	0	1	1	1	0	0	1	0	0	0	1	1	1	1	0	0	1	32	0	1	1	1	1	0	0	1	0	0	0	1	0	0	0	0	0	0	0	1
1	0	1	0	0	1	0	0	0	1	1	0	0	1	1	1	0	0	1	0	0	0	1	1	0	1	0	0	0	65	0	1	1	0	1	0	0	0	1	1	0	1	0	0	0	0	0	0	0	1
0	1	0	1	1	0	0	1	0	0	0	1	1	0	0	0	1	1	0	1	1	1	0	0	0	0	1	0	0	65	1	0	0	1	0	0	0	0	1	1	1	0	0	0	0	0	0	0	0	0
0	1	0	1	1	0	0	1	0	0	0	1	1	0	0	0	1	0	0	1	1	1	0	0	0	0	1	0	0	65	1	0	0	1	0	0	0	0	1	1	1	0	0	0	0	0	0	0	0	0
0	1	0	1	1	0	0	0	0	0	0	1	1	0	1	0	0	0	1	0	0	0	0	0	0	1	1	0	0	65	1	0	0	0	1	0	0	0	1	1	1	0	0	0	0	0	0	0	0	0
0	1	0	1	1	0	0	1	0	0	0	1	1	0	0	0	1	1	0	1	1	1	0	0	0	0	1	0	0	65	1	0	0	1	0	0	0	0	1	1	1	0	0	0	0	0	0	0	0	0
0	1	0	1	1	0	0	1	0	0	0	1	1	0	0	0	1	1	0	1	1	1	0	0	0	0	1	0	0	65	1	0	0	1	0	0	0	0	1	1	1	0	0	0	0	0	0	0	0	0
1	0	0	0	0	1	1	1	0	1	1	0	0	1	1	0	0	0	1	0	0	0	0	1	1	1	0	0	0	65	0	1	1	0	1	0	0	0	1	1	0	1	0	0	0	0	0	0	0	1
1	0	1	0	0	1	1	0	1	1	1	0	0	1	1	1	0	0	1	0	0	0	1	1	1	1	0	0	1	65	0	1	1	0	1	0	1	0	0	0	0	1	1	1	1	1	1	0	1	1
1	0	1	0	0	1	0	0	0	1	1	0	0	1	1	1	0	0	1	0	0	0	0	1	0	1	0	0	0	0	0	1	0	0	1	0	0	1	1	1	0	1	1	1	1	1	1	0	1	1
0	1	0	1	1	0	0	1	0	0	0	1	1	0	0	0	1	1	0	1	1	1	0	0	0	0	0	1	0	65	0	0	0	1	0	1	0	0	1	1	0	1	0	0	0	0	0	1	0	1
0	1	0	1	1	0	0	1	0	0	0	1	1	0	0	0	0	1	1	0	0	0	0	1	0	1	1	1	0	256	1	0	0	0	1	1	0	0	1	1	0	1	0	0	0	0	0	1	0	1
0	1	0	1	1	0	0	1	0	0	0	1	1	0	0	0	1	1	0	1	1	1	0	0	0	0	1	0	0	65	1	0	0	1	0	0	0	0	1	1	1	0	0	0	0	0	0	0	0	0
1	0	1	0	0	1	0	0	0	1	1	0	0	1	1	1	0	0	1	0	0	0	0	1	0	1	0	0	0	65	0	1	0	0	1	0	1	1	1	1	0	1	1	1	1	1	1	0	1	1
0	1	0	1	1	0	0	1	0	0	0	1	1	0	0	0	0	1	1	0	0	0	0	1	0	1	1	1	0	256	1	0	0	0	1	1	0	0	1	1	0	1	0	0	0	0	0	1	0	1
0	1	0	1	1	0	0	1	0	0	0	1	1	0	0	0	0	1	1	0	0	0	0	1	0	1	1	1	0	256	1	0	0	0	1	1	0	0	1	1	0	1	0	0	0	0	0	1	0	1
0	1	0	1	1	0	0	1	0	0	0	1	1	0	0	0	1	1	0	1	1	1	0	0	0	0	1	0	0	65	1	0	0	1	0	0	0	0	1	1	1	0	0	0	0	0	0	0	0	0
0	1	0	1	1	0	0	1	0	0	0	1	1	0	0	0	1	1	0	1	1	1	0	0	0	0	0	1	0	65	0	0	0	1	0	0	0	0	1	1	1	0	0	0	0	0	0	0	0	0
1	0	1	0	0	1	1	0	1	1	1	1	1	0	1	0	0	0	1	0	0	0	1	1	0	1	0	0	0	65	0	1	0	0	0	0	0	0	1	1	0	1	0	0	0	0	0	0	0	1
1	0	1	0	1	0	1	0	1	0	0	1	1	0	1	0	0	0	1	0	0	0	0	1	0	1	0	0	0	145	0	1	0	0	1	0	0	0	1	1	0	1	0	0	0	0	0	0	0	1
0	1	0	1	1	0	0	1	0	0	0	1	1	0	0	0	0	1	1	0	0	0	0	1	0	1	0	0	0	256	0	0	0	0	1	1	0	0	1	1	0	1	0	0	0	0	0	1	0	1
1	0	1	1	0	0	1	0	1	0	0	1	1	0	0	1	0	0	1	0	0	0	0	1	0	1	0	0	0	65	0	1	0	0	1	0	1	1	1	1	0	1	0	0	0	0	0	0	0	1
1	0	1	0	0	1	1	0	1	1	1	0	0	1	0	1	0	0	1	0	0	0	1	1	1	1	0	0	0	256	0	0	1	0	1	0	1	1	1	1	0	1	1	1	1	1	1	0	1	1
1	0	1	0	0	1	1	0	1	1	1	0	0	1	1	1	0	0	1	0	0	0	0	1	0	1	0	0	1	0	0	0	0	0	1	0	0	0	0	0	0	1	0	0	0	0	0	0	0	1
1	0	1	0	0	1	1	0	1	0	0	0	0	1	1	1	0	1	1	0	0	0	0	1	0	1	0	0	1	0	0	1	0	0	1	0	0	0	1	1	0	1	0	0	0	0	0	0	0	1
0	1	0	1	1	0	0	1	0	0	0	1	1	0	0	0	1	0	0	1	1	1	0	0	0	0	1	1	0	65	1	0	0	0	0	0	0	0	1	1	1	0	0	0	0	0	0	0	0	0
1	1	1	1	1	0	1	0	1	0	0	1	1	0	1	0	0	0	1	0	0	0	0	0	0	1	0	0	0	256	0	0	1	0	1	0	0	1	1	1	0	1	0	0	0	0	0	0	0	1
1	0	1	0	0	1	1	0	1	1	1	0	0	1	0	1	0	0	1	0	0	0	1	1	1	1	0	0	0	32	0	0	0	0	1	0	1	1	1	1	0	1	1	1	1	1	1	0	1	1
1	0	1	0	0	1	1	0	1	1	1	0	0	1	1	1	0	0	1	0	0	0	1	1	1	1	0	0	1	65	0	0	1	1	1	0	1	0	0	0	0	1	1	1	1	1	1	0	1	1
1	0	1	0	0	1	1	0	1	1	1	1	1	0	1	0	0	0	1	0	0	0	1	1	0	1	0	0	0	32	0	1	1	0	0	0	0	0	1	1	0	1	0	0	0	0	0	0	0	1
0	1	0	1	1	0	0	1	0	0	0	1	1	0	0	0	1	0	0	1	1	1	0	0	0	0	1	1	0	65	1	0	0	0	0	0	0	0	1	1	1	0	0	0	0	0	0	0	0	0
0	1	0	1	1	0	0	1	0	0	0	1	1	0	0	0	1	1	0	1	1	1	0	0	0	0	0	1	0	65	0	0	0	1	0	1	0	0	1	1	0	1	0	0	0	0	0	1	0	1
0	1	0	1	1	0	0	1	0	0	0	1	1	0	0	0	1	0	0	1	1	1	0	0	0	0	1	1	0	65	1	0	0	0	0	0	0	0	1	1	1	0	0	0	0	0	0	0	0	0
1	0	1	0	0	1	1	0	1	1	1	0	0	1	1	1	0	0	1	0	0	0	1	1	1	1	0	0	1	65	0	0	1	0	1	0	1	0	0	0	0	1	1	1	1	1	1	0	1	1
0	1	0	1	1	0	0	1	0	0	0	1	1	0	0	0	1	1	0	1	1	1	0	0	0	0	0	1	0	65	0	0	0	1	0	1	0	0	1	1	0	1	0	0	0	0	0	1	0	1
1	0	1	0	0	1	1	0	1	1	1	0	0	1	1	1	0	0	1	0	0	0	1	1	1	1	0	0	1	32	0	0	1	0	1	0	1	0	0	0	0	1	1	1	1	1	1	0	1	1
0	1	0	1	1	0	0	1	0	0	0	1	1	0	0	0	1	1	1	0	0	0	0	1	0	1	1	1	0	256	1	0	0	1	0	1	0	0	1	1	0	1	0	0	0	0	0	1	0	1
0	1	0	1	1	0	0	1	0	0	0	1	1	0	0	0	0	1	1	0	0	0	0	1	0	1	1	1	0	256	1	0	0	0	1	1	0	0	1	1	0	1	0	0	0	0	0	1	0	1
0	1	0	1	1	0	0	1	0	0	0	1	1	0	0	0	1	1	0	1	1	1	0	0	0	0	1	0	0	65	1	0	0	1	0	0	0	0	1	1	1	0	0	0	0	0	0	0	0	0
1	0	0	0	0	1	1	0	0	1	1	0	0	1	1	1	0	0	1	0	0	0	0	1	1	1	0	0	0	0	0	1	0	0	1	0	1	1	1	1	0	1	0	0	0	0	0	0	0	1
0	1	0	1	1	0	0	1	0	0	0	1	1	0	0	0	0	1	1	0	0	0	0	1	0	1	1	1	0	256	1	0	0	0	1	1	0	0	1	1	0	1	0	0	0	0	0	1	0	1
1	0	1	0	0	1	1	0	1	1	1	0	0	1	1	1	0	0	1	0	0	0	1	1	1	1	0	0	1	0	0	0	0	0	1	0	0	1	0	0	0	1	1	1	1	1	1	0	1	1
1	0	1	0	0	1	1	0	1	1	1	0	0	1	0	0	0	1	1	0	0	0	1	1	1	1	0	0	0	0	0	0	0	0	1	0	1	1	1	1	0	1	1	1	1	1	1	0	1	1
0	1	0	1	1	0	0	1	0	0	0	1	1	0	0	0	1	1	1	0	0	0	0	1	0	1	1	1	0	256	1	0	0	0	0	1	0	0	1	1	0	1	0	0	0	0	0	1	0	1
0	1	0	1	1	0	0	1	0	0	0	1	1	0	0	0	1	1	0	1	1	1	0	0	0	0	0	1	0	65	0	0	0	1	0	1	0	0	1	1	0	1	0	0	0	0	0	1	0	1
0	1	0	1	1	0	0	1	0	0	0	1	1	0	0	0	1	1	0	1	1	1	0	0	0	0	1	0	0	65	1	0	0	1	0	0	0	0	1	1	1	0	0	0	0	0	0	0	0	0
0	1	0	1	1	0	0	1	0	0	0	1	1	0	0	0	1	1	0	1	1	1	0	0	0	0	0	1	0	65	0	0	0	1	0	1	0	0	1	1	0	1	0	0	0	0	0	1	0	1
0	1	0	1	1	0	0	1	0	0	0	1	1	0	0	0	1	1	0	1	1	1	0	0	0	0	1	0	0	65	1	0	0	1	0	0	0	0	1	1	1	0	0	0	0	0	0	0	0	0
1	0	1	0	0	1	1	0	1	1	1	0	0	1	1	1	0	0	1	0	0	0	1	1	1	1	0	0	1	0	0	0	0	0	1	0	1	1	0	0	0	1	0	0	0	0	0	0	0	1
1	0	1	0	0	1	1	0	1	0	0	0	0	0	1	1	0	0	1	0	0	0	0	1	0	1	0	0	1	65	0	0	1	1	1	0	0	0	1	1	0	1	0	0	0	0	0	0	0	1
0	1	0	1	1	0	0	1	0	0	0	1	1	0	0	0	1	1	0	1	1	1	0	0	0	0	0	1	0	65	0	0	0	1	0	1	0	0	1	1	0	1	0	0	0	0	0	1	0	1
1	0	1	0	0	1	1	0	1	1	1	1	1	0	1	0	0	0	1	0	0	0	1	1	0	1	0	0	0	32	0	0	1	0	0	0	0	0	1	1	0	1	0	0	0	0	0	0	0	1
0	1	0	1	1	0	0	1	0	0	0	1	1	0	0	0	1	1	0	1	1	1	0	0	0	0	1	0	0	65	1	0	0	1	0	0	0	0	1	1	1	0	0	0	0	0	0	0	0	0
0	1	0	1	1	0	0	1	0	0	0	1	1	0	0	0	1	1	0	1	1	1	0	0	0	0	1	0	0	65	1	0	0	1	0	0	0	0	1	1	1	0	0	0	0	0	0	0	0	0
1	0	1	0	0	1	1	0	1	1	1	0	0	1	0	1	0	0	1	0	0	0	1	1	1	1	0	0	0	0	0	0	0	0	1	0	1	1	1	1	0	1	1	1	1	1	1	0	1	1
0	1	0	1	1	0	0	1	0	0	0	1	1	0	0	0	1	1	0	1	1	1	0	0	0	0	0	1	0	65	0	0	0	1	0	1	0	0	1	1	0	1	0	0	0	0	0	1	0	1
1	0	1	0	0	1	1	0	1	1	1	0	0	1	1	1	0	0	1	0	0	0	1	1	1	1	0	0	1	65	0	1	1	0	1	0	1	0	0	0	0	1	1	1	1	1	1	0	1	1
1	0	1	0	0	1	1	0	1	1	1	0	0	1	1	1	0	0	1	0	0	0	0	1	0	1	0	0	1	65	0	1	1	0	1	0	0	0	1	1	0	1	0	0	0	0	0	0	0	1
0	1	0	1	1	0	0	1	0	0	0	1	1	0	0	0	1	1	0	1	1	1	0	0	0	0	0	1	0	65	0	0	0	1	0	1	0	0	1	1	0	1	0	0	0	0	0	1	0	1
0	1	0	1	1	0	0	1	0	0	0	1	1	0	0	0	0	1	1	0	0	0	0	1	0	1	1	1	0	256	1	0	0	0	1	1	0	0	1	1	0	1	0	0	0	0	0	1	0	1
1	0	1	0	0	1	1	0	1	1	1	0	0	1	1	1	0	0	1	0	0	0	0	1	0	1	0	0	1	0	0	1	0	0	1	0	1	0	1	1	0	1	0	0	0	0	0	0	0	1
1	0	1	0	0	1	1	0	1	1	1	0	0	1	1	1	0	0	1	0	0	0	0	1	0	1	0	0	0	65	0	1	1	0	0	0	0	0	1	1	0	1	0	0	0	0	0	1	0	1
1	0	1	0	0	1	1	0	1	1	1	1	1	0	1	0	0	0	1	0	0	0	1	1	0	1	0	0	0	65	0	1	0	0	0	0	0	0	1	1	0	1	0	0	0	0	0	0	0	1
0	1	0	1	1	0	0	1	0	0	0	1	1	0	0	0	1	1	1	0	0	0	0	1	0	1	1	1	0	256	1	0	0	0	0	0	0	0	1	1	1	0	0	0	0	0	0	0	0	0
0	1	0	1	1	0	0	1	0	0	0	1	1	0	0	0	1	1	0	1	1	1	0	0	0	0	1	0	0	65	1	0	0	1	0	0	0	0	1	1	1	0	0	0	0	0	0	0	0	0
0	1	0	1	1	0	0	1	0	0	0	1	1	0	0	0	0	1	1	0	0	0	0	1	0	1	1	1	0	256	1	0	0	0	1	1	0	0	1	1	0	1	0	0	0	0	0	1	0	1
0	1	0	1	1	0	0	1	0	0	0	1	1	0	0	0	1	1	0	1	1	1	0	0	0	0	1	0	0	65	1	0	0	1	0	0	0	0	1	1	1	0	0	0	0	0	0	0	0	0
1	0	1	0	0	1	1	0	1	0	0	0	0	1	0	0	0	0	1	0	0	0	0	1	1	1	0	0	0	65	0	1	1	0	0	0	0	0	1	1	0	1	0	0	0	0	0	0	0	1
1	0	1	0	0	1	1	0	1	1	1	0	0	1	0	1	0	0	1	0	0	0	1	1	1	1	0	0	0	32	0	0	0	0	1	0	1	1	1	1	0	1	1	1	1	1	1	0	1	1
0	1	0	1	1	0	0	1	0	0	0	1	1	0	0	0	1	0	1	0	0	0	0	1	0	1	0	0	0	65	0	0	1	1	0	1	0	0	1	1	0	1	0	0	0	0	0	1	0	1
0	1	0	1	1	0	0	1	0	0	0	1	1	0	0	0	1	0	1	0	0	0	0	1	0	1	0	0	0	65	0	0	0	0	0	0	0	0	1	1	1	0	0	0	0	0	0	0	0	0
0	1	0	1	1	0	0	1	0	0	0	1	1	0	0	0	0	0	1	0	0	0	0	1	0	1	0	0	0	65	0	0	0	1	1	1	0	0	1	1	0	1	0	0	0	0	0	1	0	1
0	1	0	1	1	0	0	1	0	0	0	1	1	0	0	0	1	1	0	1	1	1	0	0	0	0	0	1	0	65	0	0	0	1	0	1	0	0	1	1	0	1	0	0	0	0	0	1	0	1
1	0	1	0	0	1	1	0	1	1	1	1	1	0	1	0	0	0	1	0	0	0	1	1	0	1	0	0	0	65	0	0	0	0	0	0	0	0	1	1	0	1	0	0	0	0	0	0	0	1
0	1	0	1	1	0	0	1	0	0	0	1	1	0	0	0	1	0	0	1	1	1	0	0	0	0	1	1	0	65	1	0	0	0	0	0	0	0	1	1	1	0	0	0	0	0	0	0	0	0
0	1	0	1	1	0	0	1	0	0	0	1	1	0	0	0	1	1	0	1	1	1	0	0	0	0	0	1	0	65	0	0	0	1	0	1	0	0	1	1	0	1	0	0	0	0	0	1	0	1
0	1	0	1	1	0	0	1	0	0	0	1	1	0	0	0	1	1	0	1	1	1	0	0	0	0	0	1	0	65	0	0	0	1	0	1	0	0	1	1	0	1	0	0	0	0	0	1	0	1
1	0	1	0	0	1	1	0	1	1	1	0	0	1	1	1	0	0	1	0	0	0	1	1	1	1	0	0	1	32	0	0	1	0	1	0	0	1	0	0	0	1	0	0	0	0	0	0	0	1
0	1	0	1	1	0	0	1	0	0	0	1	1	0	0	0	1	0	0	1	1	1	0	0	0	0	1	1	0	65	1	0	0	1	0	0	0	0	1	1	1	0	0	0	0	0	0	0	0	0
1	0	1	0	0	1	0	0	0	1	1	0	0	1	1	1	0	1	1	0	0	0	0	1	0	1	0	0	0	0	0	1	0	0	1	0	0	1	1	1	0	1	1	1	1	1	1	0	1	1
1	0	1	0	0	1	1	0	1	1	1	0	0	1	1	1	0	0	1	0	0	0	1	1	1	1	0	0	1	65	0	0	0	0	1	0	0	1	0	0	0	1	0	0	0	0	0	0	0	1
1	0	1	0	0	1	1	0	1	1	1	0	0	1	1	1	0	0	1	0	0	0	1	1	1	1	0	0	1	65	0	1	1	0	1	0	1	0	0	0	0	1	1	1	1	1	1	0	1	1
1	0	1	0	0	1	1	0	1	1	1	0	0	1	1	1	0	0	1	0	0	0	1	1	1	1	0	0	1	0	0	0	0	0	1	0	1	0	0	0	0	1	1	1	1	1	1	0	1	1
0	1	0	1	1	0	0	1	0	0	0	1	1	0	0	0	1	1	0	1	1	1	0	0	0	0	0	1	0	65	0	0	0	1	0	1	0	0	1	1	0	1	0	0	0	0	0	1	0	1
0	1	0	1	1	0	0	1	0	0	0	1	1	0	0	0	1	1	0	1	1	1	0	0	0	0	1	0	0	65	1	0	0	1	0	0	0	0	1	1	1	0	0	0	0	0	0	0	0	0
0	1	0	1	1	0	0	1	0	0	0	1	1	0	0	0	0	1	1	0	0	0	0	1	0	1	1	1	0	256	1	0	0	0	1	1	0	0	1	1	0	1	0	0	0	0	0	1	0	1
0	1	0	1	1	0	0	1	0	0	0	1	1	0	0	0	1	0	0	1	1	1	0	0	0	0	1	1	0	65	1	0	0	1	0	0	0	0	1	1	1	0	0	0	0	0	0	0	0	0
0	1	0	1	1	0	0	1	0	0	0	1	1	0	0	0	1	1	0	1	1	1	0	0	0	0	1	0	0	65	1	0	0	1	0	0	0	0	1	1	1	0	0	0	0	0	0	0	0	0
0	1	0	1	1	0	0	1	0	0	0	1	1	0	0	0	0	1	1	0	0	0	0	1	0	1	1	1	0	256	1	0	0	0	1	1	0	0	1	1	0	1	0	0	0	0	0	1	0	1
1	0	1	0	0	1	1	0	1	1	1	0	0	1	1	1	0	0	1	0	0	0	1	1	1	1	0	0	1	65	0	1	0	0	1	0	1	0	0	0	0	1	1	1	1	1	1	0	1	1
0	1	0	1	1	0	0	1	0	0	0	1	1	0	0	0	0	1	1	0	0	0	0	1	0	1	1	1	0	256	1	0	0	0	1	1	0	0	1	1	0	1	0	0	0	0	0	1	0	1
0	1	0	1	1	0	0	1	0	0	0	1	1	0	0	0	1	1	0	1	1	1	0	0	0	0	1	0	0	65	1	0	0	1	0	0	0	0	1	1	1	0	0	0	0	0	0	0	0	0
1	0	1	0	0	1	1	0	1	1	1	0	0	1	1	1	0	0	1	0	0	0	1	1	1	1	0	0	1	65	0	0	1	1	1	0	1	0	0	0	0	1	1	1	1	1	1	0	1	1
1	0	1	0	0	1	1	0	1	1	1	0	0	1	1	1	0	0	1	0	0	0	1	1	1	1	0	0	1	256	0	0	1	0	1	0	1	0	0	0	0	1	1	1	1	1	1	0	1	1
1	0	1	1	0	0	1	0	1	0	0	1	1	0	0	0	0	0	1	0	0	0	0	1	0	1	0	0	0	65	0	0	1	0	1	0	1	1	1	1	0	1	0	0	0	0	0	0	0	1
1	0	1	0	0	1	1	0	1	1	1	0	0	0	0	1	0	0	1	0	0	0	1	1	0	1	0	0	0	0	0	1	0	0	1	0	0	1	1	1	0	1	0	0	0	0	0	0	0	1
0	1	0	1	1	0	0	1	0	0	0	1	1	0	0	0	1	1	0	1	1	1	0	0	0	0	0	1	0	65	0	0	0	1	0	1	0	0	1	1	0	1	0	0	0	0	0	1	0	1
1	0	1	0	0	1	1	0	1	1	1	0	0	1	1	1	0	0	1	0	0	0	1	1	1	1	0	0	1	0	0	1	0	0	1	0	1	1	0	0	0	1	0	0	0	0	0	0	0	1
0	1	0	1	1	0	0	1	0	0	0	1	1	0	0	0	1	0	1	0	0	0	0	1	0	1	0	0	0	65	0	0	1	1	0	1	0	0	1	1	0	1	0	0	0	0	0	1	0	1
1	0	1	0	0	1	1	0	1	1	1	0	0	1	0	1	0	0	1	0	0	0	1	1	1	1	0	0	0	65	0	0	1	0	1	0	0	0	1	1	0	1	0	0	0	0	0	0	0	1
0	1	0	1	1	0	0	1	0	0	0	1	1	0	0	0	1	1	0	1	1	1	0	0	0	0	1	0	0	65	1	0	0	1	0	0	0	0	1	1	1	0	0	0	0	0	0	0	0	0
1	0	1	0	0	1	1	0	1	1	1	0	0	1	0	1	0	0	1	0	0	0	1	1	1	1	0	0	0	0	0	0	0	0	1	0	1	1	1	1	0	1	1	1	1	1	1	0	1	1
0	1	0	1	1	0	0	1	0	0	0	1	1	0	0	0	1	1	0	1	1	1	0	0	0	0	0	1	0	65	0	0	0	1	0	1	0	0	1	1	0	1	0	0	0	0	0	1	0	1
1	0	1	0	0	1	1	0	1	1	1	1	1	0	1	0	0	0	1	0	0	0	1	1	0	1	0	0	0	65	0	1	1	0	1	0	0	0	1	1	0	1	0	0	0	0	0	0	0	1
1	0	1	0	0	1	1	0	1	1	1	0	0	1	1	1	0	0	1	0	0	0	1	1	1	1	0	0	1	0	0	1	1	0	1	0	0	1	0	0	0	1	1	1	1	1	1	0	1	1
1	0	1	0	0	1	1	0	1	1	1	0	0	1	0	1	0	0	1	0	0	0	1	1	1	1	0	0	0	65	0	1	1	0	1	0	1	1	1	1	0	1	1	1	1	1	1	0	1	1
0	1	0	1	1	0	0	1	0	0	0	1	1	0	0	0	1	0	0	1	1	1	0	0	0	0	0	0	0	0	0	0	0	0	0	0	0	0	1	1	1	0	0	0	0	0	0	0	0	0
0	1	0	1	1	0	0	1	0	0	0	1	1	0	0	0	1	0	0	1	1	1	0	0	0	0	1	1	0	65	1	0	0	1	0	0	0	0	1	1	1	0	0	0	0	0	0	0	0	0
0	1	0	1	1	0	0	1	0	0	0	1	1	0	0	0	1	1	0	1	1	1	0	0	0	0	0	1	0	65	0	0	0	1	0	1	0	0	1	1	0	1	0	0	0	0	0	1	0	1
0	1	0	1	1	0	0	1	0	0	0	1	1	0	0	0	1	0	1	0	0	0	0	1	0	0	0	0	0	65	0	0	0	0	0	0	0	0	1	1	1	0	0	0	0	0	0	0	0	0
1	0	1	0	0	1	1	0	1	1	1	1	1	0	1	0	0	0	1	0	0	0	1	1	0	1	0	0	0	65	0	0	0	0	0	0	0	0	1	1	0	1	0	0	0	0	0	0	0	1
0	1	0	1	1	0	0	1	0	0	0	1	1	0	0	0	1	0	1	0	0	0	0	1	0	1	0	0	0	0	1	0	0	1	0	1	0	0	1	1	0	1	0	0	0	0	0	1	0	1
0	1	0	1	1	0	0	1	0	0	0	1	1	0	0	0	1	1	0	1	1	1	0	0	0	0	0	1	0	65	0	0	0	1	0	1	0	0	1	1	0	1	0	0	0	0	0	1	0	1
1	0	1	0	0	1	1	0	1	1	1	0	0	1	1	1	0	0	1	0	0	0	1	1	1	1	0	0	1	32	0	1	1	0	1	0	0	1	0	0	0	1	0	0	0	0	0	0	0	1
1	0	1	0	0	1	1	0	1	1	1	0	0	1	1	1	0	0	1	0	0	0	1	1	1	1	0	0	1	0	0	1	0	0	1	0	1	0	0	0	0	1	1	1	1	1	1	0	1	1
0	1	0	1	1	0	0	1	0	0	0	1	1	0	0	0	0	1	1	0	0	0	0	1	0	1	1	1	0	256	1	0	0	0	1	1	0	0	1	1	0	1	0	0	0	0	0	1	0	1
0	1	0	1	1	0	0	1	0	0	0	1	1	0	0	0	1	1	0	1	1	1	0	0	0	0	1	0	0	65	1	0	0	1	0	0	0	0	1	1	1	0	0	0	0	0	0	0	0	0
1	0	1	0	0	1	1	0	1	1	1	0	0	1	1	1	0	0	1	0	0	0	1	1	1	1	0	0	1	32	0	1	1	0	1	0	0	1	0	0	0	1	0	0	0	0	0	0	0	1
0	1	0	1	1	0	0	1	0	0	0	1	1	0	0	0	0	0	1	0	0	0	0	1	0	1	1	1	0	65	1	0	0	1	1	1	0	0	1	1	0	1	0	0	0	0	0	1	0	1
1	0	1	0	1	0	1	0	1	0	0	1	1	0	0	0	0	0	1	0	0	0	0	1	0	1	0	0	0	65	0	0	1	0	1	0	0	0	1	1	0	1	0	0	0	0	0	0	0	1
0	1	0	1	1	0	0	1	0	0	0	1	1	0	0	0	1	1	0	1	1	1	0	0	0	0	1	0	0	65	1	0	0	1	0	0	0	0	1	1	1	0	0	0	0	0	0	0	0	0
0	1	0	1	1	0	0	1	0	0	0	1	1	0	0	0	1	1	0	1	1	1	0	0	0	0	0	1	0	65	0	0	0	1	0	1	0	0	1	1	0	1	0	0	0	0	0	1	0	1
1	0	1	0	0	1	1	0	1	1	1	0	0	1	1	1	0	0	1	0	0	0	1	1	1	1	0	0	1	0	0	0	0	0	1	0	1	1	0	0	0	1	0	0	0	0	0	0	0	1
0	1	0	1	1	0	0	1	0	0	0	1	1	0	0	0	1	1	0	1	1	1	0	0	0	0	0	1	0	65	0	0	0	1	0	1	0	0	1	1	0	1	0	0	0	0	0	1	0	1
1	0	1	0	1	0	1	0	1	0	0	1	1	0	1	0	0	0	1	0	0	0	0	1	0	1	0	0	0	65	0	1	1	0	1	0	0	0	1	1	0	1	0	0	0	0	0	0	0	1
1	0	0	0	0	1	1	1	0	1	1	0	0	1	1	0	0	0	1	0	0	0	0	1	1	1	0	0	0	65	0	1	1	0	0	0	0	0	1	1	0	1	0	0	0	0	0	0	0	1
1	0	1	0	0	1	1	0	1	1	1	0	0	1	0	0	1	0	1	0	0	0	0	1	0	1	0	0	1	65	0	1	1	0	0	0	0	0	1	1	0	1	0	0	0	0	0	0	0	1
0	1	0	1	1	0	0	1	0	0	0	1	1	0	0	0	1	1	0	1	1	1	0	0	0	0	0	1	0	65	0	0	0	1	0	1	0	0	1	1	0	1	0	0	0	0	0	1	0	1
1	1	1	1	1	0	1	0	1	0	0	1	1	0	1	0	0	0	1	0	0	0	0	1	0	1	0	0	0	256	0	0	1	0	1	0	0	1	1	1	0	1	0	0	0	0	0	0	0	1
1	0	1	0	0	1	1	0	1	1	1	0	0	1	0	1	0	0	1	0	0	0	1	0	1	1	0	0	0	65	0	1	1	0	1	0	1	1	1	1	0	1	1	1	1	1	1	0	1	1
0	1	0	1	1	0	0	1	0	0	0	1	1	0	0	0	1	1	0	1	1	1	0	0	0	0	1	0	0	65	1	0	0	1	0	0	0	0	1	1	1	0	0	0	0	0	0	0	0	0
0	1	0	1	1	0	0	1	0	0	0	1	1	0	0	0	1	1	0	1	1	1	0	0	0	0	0	1	0	65	0	0	0	1	0	1	0	0	1	1	0	1	0	0	0	0	0	1	0	1
0	1	0	1	1	0	0	1	0	0	0	1	1	0	0	0	0	0	1	0	0	0	0	1	0	1	1	1	0	65	1	0	0	1	1	1	0	0	1	1	0	1	0	0	0	0	0	1	0	1
1	0	1	0	0	1	1	0	1	1	1	0	0	1	0	1	0	0	1	0	0	0	1	1	1	1	0	0	0	0	1	0	1	0	1	0	1	1	1	1	0	1	1	1	1	1	1	0	1	1
0	1	0	1	1	0	0	1	0	0	0	1	1	0	0	0	0	1	1	0	0	0	0	1	0	1	1	1	0	256	1	0	0	0	1	1	0	0	1	1	0	1	0	0	0	0	0	1	0	1
1	0	1	0	0	1	1	0	1	1	1	0	0	1	1	1	0	0	1	0	0	0	1	1	1	1	0	0	1	65	0	1	1	0	1	0	1	1	0	0	0	1	0	0	0	0	0	0	0	1
0	1	0	1	1	0	0	1	0	0	0	1	1	0	0	0	1	1	0	1	1	1	0	0	0	0	0	1	0	65	0	0	0	1	0	1	0	0	1	1	0	1	0	0	0	0	0	1	0	1
0	1	0	1	1	0	0	1	0	0	0	1	1	0	0	0	1	1	0	1	1	1	0	0	0	0	1	0	0	65	1	0	0	1	0	0	0	0	1	1	1	0	0	0	0	0	0	0	0	0
1	0	1	1	0	0	1	0	1	0	0	1	1	0	0	0	0	0	1	0	0	0	0	1	0	1	0	0	0	65	0	1	1	0	1	0	1	0	1	1	0	1	0	0	0	0	0	0	0	1
0	1	0	1	1	0	0	1	0	0	0	1	1	0	0	0	0	1	1	0	0	0	0	1	0	1	1	1	0	256	1	0	0	0	1	1	0	0	1	1	0	1	0	0	0	0	0	1	0	1
0	1	0	1	1	0	0	1	0	0	0	1	1	0	0	0	1	1	0	1	1	1	0	0	0	0	0	1	0	65	0	0	0	1	0	1	0	0	1	1	0	1	0	0	0	0	0	1	0	1
1	0	1	0	0	1	1	0	1	1	1	0	0	1	1	1	0	0	1	0	0	0	1	1	1	1	0	0	1	0	0	1	0	0	1	0	1	0	0	0	0	1	1	1	1	1	1	0	1	1
1	0	1	0	0	1	1	0	1	1	1	0	0	1	1	1	0	0	1	0	0	0	1	1	1	1	0	0	1	32	0	1	0	0	1	0	0	1	0	0	0	1	0	0	0	0	0	0	0	1
0	1	0	0	1	0	0	0	0	0	0	0	0	0	1	0	1	1	1	0	0	0	0	1	0	1	0	0	0	128	1	0	0	1	0	0	0	0	0	0	1	0	0	0	0	0	0	0	0	0
0	1	0	1	1	0	0	1	0	0	0	1	1	0	0	0	0	1	1	0	0	0	0	1	0	1	1	1	0	256	1	0	0	0	1	1	0	0	1	1	0	1	0	0	0	0	0	1	0	1
0	1	0	1	1	0	0	1	0	0	0	1	1	0	0	0	1	0	0	1	1	1	0	0	0	0	1	1	0	65	1	0	0	0	0	0	0	0	1	1	1	0	0	0	0	0	0	0	0	0
0	1	0	1	1	0	0	1	0	0	0	1	1	0	0	0	1	1	0	1	1	1	0	0	0	0	0	1	0	65	0	0	0	1	0	1	0	0	1	1	0	1	0	0	0	0	0	1	0	1
0	1	0	1	1	0	0	1	0	0	0	1	1	0	0	0	1	0	1	0	0	0	0	1	0	1	0	0	0	65	0	0	0	0	0	0	0	0	1	1	1	0	0	0	0	0	0	0	0	0
0	1	0	1	1	0	0	1	0	0	0	1	1	0	0	0	0	1	1	0	0	0	0	1	0	1	1	1	0	256	1	0	0	0	1	1	0	0	1	1	0	1	0	0	0	0	0	1	0	1
0	1	0	1	1	0	0	1	0	0	0	1	1	0	0	0	0	1	1	0	0	0	0	1	0	1	1	1	0	256	1	0	0	0	1	1	0	0	1	1	0	1	0	0	0	0	0	1	0	1
0	1	0	1	1	0	0	1	0	0	0	1	1	0	0	0	1	1	0	1	1	1	0	0	0	0	1	0	0	65	1	0	0	1	0	0	0	0	1	1	1	0	0	0	0	0	0	0	0	0
1	0	1	0	0	1	1	0	1	1	1	0	0	1	1	1	0	0	1	0	0	0	0	1	0	1	0	0	0	32	0	0	1	0	1	0	0	0	1	1	0	1	0	0	0	0	0	1	0	1
1	0	1	0	0	1	1	0	1	1	1	0	0	1	1	1	0	0	1	0	0	0	1	1	1	1	0	0	1	32	0	0	0	0	1	0	1	0	0	0	0	1	1	1	1	1	1	0	1	1
1	0	1	0	0	1	1	0	1	1	1	0	0	1	1	1	0	0	1	0	0	0	0	1	0	1	0	0	1	65	0	0	0	0	1	0	0	0	1	1	0	1	0	0	0	0	0	0	0	1
0	1	0	1	1	0	0	1	0	0	0	1	1	0	0	0	0	1	1	0	0	0	0	1	0	1	1	1	0	256	1	0	0	0	1	1	0	0	1	1	0	1	0	0	0	0	0	1	0	1
0	1	0	1	1	0	0	1	0	0	0	1	1	0	0	0	1	1	0	1	1	1	0	0	0	0	1	0	0	65	1	0	0	1	0	0	0	0	1	1	1	0	0	0	0	0	0	0	0	0
1	0	1	0	0	1	1	0	1	1	1	0	0	1	1	1	0	0	1	0	0	0	0	1	0	1	0	0	0	0	1	1	1	0	1	0	0	0	1	1	0	1	0	0	0	0	0	1	0	1
1	0	1	0	0	1	1	0	1	1	1	0	0	1	1	1	0	0	1	0	0	0	1	1	1	1	0	0	1	0	0	0	0	0	1	0	1	0	0	0	0	1	1	1	1	1	1	0	1	1
0	1	0	1	1	0	0	1	0	0	0	1	1	0	0	0	1	1	0	1	1	1	0	0	0	0	1	0	0	65	1	0	0	1	0	0	0	0	1	1	1	0	0	0	0	0	0	0	0	0
1	0	1	0	0	1	1	0	1	1	1	0	0	1	0	0	0	0	1	0	0	0	1	1	1	1	0	0	0	65	0	0	0	0	1	0	1	1	1	1	0	1	1	1	1	1	1	0	1	1
1	0	1	0	0	1	1	0	1	1	1	1	1	0	1	0	0	0	1	0	0	0	1	1	0	1	0	0	0	65	0	1	0	0	0	0	0	0	1	1	0	1	0	0	0	0	0	0	0	1
0	1	0	1	1	0	0	1	0	0	0	1	1	0	0	0	1	1	0	1	1	1	0	0	0	0	0	1	0	65	0	0	0	1	0	1	0	0	1	1	0	1	0	0	0	0	0	1	0	1
0	1	0	1	1	0	0	1	0	0	0	1	1	0	0	0	1	1	0	1	1	1	0	0	0	0	1	0	0	65	1	0	0	1	0	0	0	0	1	1	1	0	0	0	0	0	0	0	0	0
0	1	0	1	1	0	0	1	0	0	0	1	1	0	0	0	0	1	1	0	0	0	0	1	0	1	1	1	0	256	1	0	0	0	1	1	0	0	1	1	0	1	0	0	0	0	0	1	0	1
1	0	1	1	0	0	1	0	1	0	0	1	1	0	0	0	0	1	1	0	0	0	0	1	0	1	0	0	0	0	0	1	0	0	1	0	0	0	1	1	0	1	0	0	0	0	0	0	0	1
1	0	0	0	0	1	1	1	0	1	1	0	0	1	1	0	0	0	1	0	0	0	0	1	1	1	0	0	0	65	0	1	1	0	1	0	0	0	1	1	0	1	0	0	0	0	0	0	0	1
1	0	1	0	0	1	1	0	1	1	1	1	1	0	1	0	0	0	1	0	0	0	1	1	0	1	0	0	0	65	0	1	0	0	0	0	0	0	1	1	0	1	0	0	0	0	0	0	0	1
0	1	0	1	1	0	0	1	0	0	0	1	1	1	0	0	1	0	1	0	0	0	0	1	0	1	0	0	0	65	1	0	0	1	0	1	0	1	1	1	0	1	0	0	0	0	0	1	0	1
0	1	0	1	1	0	0	1	0	0	0	1	1	0	0	0	1	1	0	1	1	1	0	0	0	0	0	1	0	65	0	0	0	1	0	0	0	0	1	1	1	0	0	0	0	0	0	0	0	0
1	0	1	0	0	1	1	0	1	1	1	0	0	1	1	1	0	0	1	0	0	0	1	1	1	1	0	0	1	65	0	1	1	0	1	0	1	0	0	0	0	1	1	1	1	1	1	0	1	1
1	1	1	1	1	0	1	0	1	0	0	1	1	0	1	0	0	0	0	1	1	1	0	0	0	0	0	0	0	65	0	1	1	0	0	0	0	0	1	1	0	1	0	0	0	0	0	0	0	1
0	1	0	1	1	0	0	1	0	0	0	1	1	0	0	0	0	1	1	0	0	0	0	1	0	1	1	1	0	256	1	0	0	0	1	1	0	0	1	1	0	1	0	0	0	0	0	1	0	1
0	1	0	1	1	0	0	0	0	0	0	1	1	0	0	0	0	0	1	0	0	0	0	1	0	1	0	0	0	65	1	0	0	1	1	0	0	0	1	1	1	0	0	0	0	0	0	0	0	1
1	0	1	0	0	1	1	0	1	1	1	0	0	1	1	1	0	0	1	0	0	0	1	1	1	1	0	0	1	0	0	0	0	0	1	0	0	0	0	0	0	1	1	1	1	1	1	0	1	1
0	1	0	1	1	0	0	1	0	0	0	1	1	0	0	0	1	1	0	1	1	1	0	0	0	0	0	1	0	65	0	0	0	1	0	1	0	0	1	1	0	1	0	0	0	0	0	1	0	1
1	1	1	1	1	0	1	0	1	0	0	1	1	0	1	0	0	0	1	0	0	0	0	1	0	1	0	0	0	65	0	1	1	0	1	0	0	1	1	1	0	1	0	0	0	0	0	0	0	1
1	0	1	0	0	1	1	0	1	1	1	0	0	1	1	1	0	0	1	0	0	0	1	1	1	1	0	0	1	0	0	0	0	0	1	0	1	0	0	0	0	1	1	1	1	1	1	0	1	1
0	1	0	1	1	0	0	1	0	0	0	1	1	0	0	0	1	1	0	1	1	1	0	0	0	0	1	0	0	65	1	0	0	1	0	0	0	0	1	1	1	0	0	0	0	0	0	0	0	0
0	1	0	1	1	0	0	1	0	0	0	1	1	0	0	0	1	1	0	1	1	1	0	0	0	0	0	1	0	65	0	0	0	1	0	1	0	0	1	1	0	1	0	0	0	0	0	1	0	1
0	1	0	1	1	0	0	1	0	0	0	1	1	0	0	0	0	1	1	0	0	0	0	1	0	1	1	1	0	256	1	0	0	0	1	1	0	0	1	1	0	1	0	0	0	0	0	1	0	1
0	1	0	1	1	0	0	1	0	0	0	1	1	0	0	0	1	1	1	0	0	0	0	1	0	1	1	1	0	256	1	0	0	0	0	1	0	0	1	1	0	1	0	0	0	0	0	1	0	1
1	0	1	0	0	1	1	0	1	1	1	0	0	1	1	1	0	0	1	0	0	0	0	1	0	1	0	0	0	32	0	1	1	0	0	0	0	0	1	1	0	1	0	0	0	0	0	1	0	1
1	0	1	0	0	1	1	0	1	1	1	0	0	1	1	1	0	0	1	0	0	0	1	1	1	1	0	0	1	32	0	1	0	0	1	0	0	1	0	0	0	1	0	0	0	0	0	0	0	1
1	0	1	1	0	0	1	0	1	0	0	1	1	0	0	1	0	0	1	0	0	0	0	1	0	1	0	0	0	65	0	1	1	0	1	0	1	1	1	1	0	1	0	0	0	0	0	0	0	1
1	0	1	0	0	1	0	0	0	1	1	0	0	1	1	1	0	0	1	0	0	0	0	1	0	1	0	0	0	65	0	1	0	0	1	0	1	1	1	1	0	1	1	1	1	1	1	0	1	1
1	0	1	0	0	0	1	0	1	0	0	1	1	0	1	0	0	0	1	0	0	0	0	1	0	1	0	0	0	65	0	0	0	0	1	0	1	0	1	1	0	1	0	0	0	0	0	0	0	1
1	0	1	0	0	1	0	0	0	1	1	0	0	1	0	0	0	0	1	0	0	0	1	1	1	1	0	0	0	65	0	0	1	0	1	0	0	1	1	1	0	1	0	0	0	0	0	0	0	1
0	1	0	1	1	0	0	1	0	0	0	1	1	0	0	0	1	1	0	1	1	1	0	0	0	0	0	1	0	65	0	0	0	1	0	1	0	0	1	1	0	1	0	0	0	0	0	1	0	1
0	1	0	1	1	0	0	1	0	0	0	1	1	0	0	0	1	1	0	1	1	1	0	0	0	0	0	1	0	65	0	0	0	1	0	1	0	0	1	1	0	1	0	0	0	0	0	1	0	1
0	1	0	1	1	0	0	1	0	0	0	1	1	0	0	0	1	1	0	1	1	1	0	0	0	0	1	0	0	65	1	0	0	1	0	0	0	0	1	1	1	0	0	0	0	0	0	0	0	0
1	0	1	0	0	1	1	0	1	1	1	0	0	1	0	1	0	0	1	0	0	0	1	1	1	1	0	0	0	65	0	0	0	0	1	0	1	1	1	1	0	1	1	1	1	1	1	0	1	1
0	1	0	1	1	0	0	1	0	0	0	1	1	0	0	0	1	1	0	1	1	1	0	0	0	0	0	1	0	65	0	0	0	1	0	1	0	0	1	1	0	1	0	0	0	0	0	1	0	1
1	0	1	0	0	1	1	0	1	1	1	0	0	1	1	1	0	0	1	0	0	0	1	1	1	1	0	0	1	65	0	1	1	1	1	0	1	0	0	0	0	1	1	1	1	1	1	0	1	1
0	1	0	1	1	0	0	1	0	0	0	1	1	0	0	0	1	0	0	1	1	1	0	0	0	0	1	1	0	65	1	0	0	0	0	0	0	0	1	1	1	0	0	0	0	0	0	0	0	0
0	1	0	1	1	0	0	1	0	0	0	1	1	0	0	0	0	1	1	0	0	0	0	1	0	1	0	0	0	256	0	0	0	0	1	1	0	0	1	1	0	1	0	0	0	0	0	1	0	1
0	1	0	1	1	0	0	1	0	0	0	1	1	0	0	0	1	0	0	1	1	1	0	0	0	0	1	1	0	65	1	0	0	0	0	0	0	0	1	1	1	0	0	0	0	0	0	0	0	0
0	1	0	1	1	0	0	1	0	0	0	1	1	0	0	0	0	1	1	0	0	0	0	1	0	1	1	1	0	256	1	0	0	0	1	1	0	0	1	1	0	1	0	0	0	0	0	1	0	1
1	0	1	0	0	1	1	0	1	0	0	0	0	1	0	0	0	0	1	0	0	0	0	1	1	1	0	0	0	65	0	1	1	0	0	0	0	0	1	1	0	1	0	0	0	0	0	0	0	1
1	0	0	0	0	1	1	1	0	1	1	0	0	1	1	0	0	0	1	0	0	0	0	1	1	1	0	0	0	65	0	1	1	0	1	0	0	0	1	1	0	1	0	0	0	0	0	0	0	1
1	0	1	0	0	1	1	0	1	1	1	0	0	1	1	1	0	0	1	0	0	0	1	1	1	1	0	0	1	65	0	1	1	0	1	0	1	0	0	0	0	1	1	1	1	1	1	0	1	1
1	0	1	0	0	1	1	0	1	1	1	0	0	1	1	1	0	0	1	0	0	0	1	1	1	1	0	0	1	32	0	0	1	0	1	0	1	0	0	0	0	1	1	1	1	1	1	0	1	1
1	0	1	0	0	1	1	0	1	1	1	0	0	1	1	1	0	0	1	0	0	0	0	1	0	1	0	0	1	65	0	0	1	0	1	0	0	0	1	1	0	1	0	0	0	0	0	0	0	1
0	1	0	1	1	0	0	1	0	0	0	1	1	0	0	0	0	1	1	0	0	0	0	1	0	1	0	0	0	512	1	0	1	0	1	1	0	0	1	1	0	1	0	0	0	0	0	1	0	1
0	1	0	1	1	0	0	1	0	0	0	1	1	0	0	0	1	1	0	1	1	1	0	0	0	0	1	0	0	65	1	0	0	1	0	0	0	0	1	1	1	0	0	0	0	0	0	0	0	0
1	0	1	0	0	1	1	0	1	1	1	0	0	1	1	1	0	0	1	0	0	0	1	1	1	1	0	0	1	0	0	0	0	0	1	0	1	0	0	0	0	1	1	1	1	1	1	0	1	1
0	1	0	1	1	0	0	1	0	0	0	1	1	0	0	0	1	1	0	1	1	1	0	0	0	0	1	0	0	65	1	0	0	1	0	0	0	0	1	1	1	0	0	0	0	0	0	0	0	0
1	0	1	0	0	0	1	0	1	0	0	1	1	0	1	0	0	0	1	0	0	0	1	1	0	1	0	0	0	65	0	1	1	0	1	0	0	1	1	1	0	1	0	0	0	0	0	0	0	1
0	1	0	1	1	0	0	1	0	0	0	1	1	0	0	0	0	1	1	0	0	0	0	1	0	1	1	1	0	256	1	0	0	0	1	1	0	0	1	1	0	1	0	0	0	0	0	1	0	1
1	0	1	0	0	1	1	0	1	1	1	1	1	0	1	0	0	0	1	0	0	0	1	1	0	1	0	0	0	32	0	0	1	1	0	0	0	0	1	1	0	1	0	0	0	0	0	0	0	1
0	1	0	1	1	0	0	1	0	0	0	1	1	0	0	0	1	1	0	1	1	1	0	0	0	0	1	0	0	65	1	0	0	1	0	0	0	0	1	1	1	0	0	0	0	0	0	0	0	0
0	1	0	1	1	0	0	1	0	0	0	1	1	0	0	0	1	1	0	1	1	1	0	0	0	0	0	1	0	65	0	0	0	1	0	1	0	0	1	1	0	1	0	0	0	0	0	1	0	1
0	1	0	1	1	0	0	1	0	0	0	1	1	0	0	0	1	1	0	1	1	1	0	0	0	0	0	1	0	65	0	0	0	1	0	1	0	0	1	1	0	1	0	0	0	0	0	1	0	1
0	1	0	1	1	0	0	1	0	0	0	1	1	0	0	0	1	1	0	1	1	1	0	0	0	0	0	1	0	65	0	0	0	1	0	1	0	0	1	1	0	1	0	0	0	0	0	1	0	1
0	1	0	1	1	0	0	1	0	0	0	1	1	0	0	0	0	1	1	0	0	0	0	1	0	1	0	0	0	0	0	0	0	0	1	1	0	0	1	1	0	1	0	0	0	0	0	1	0	1
1	0	1	0	0	1	1	0	1	1	1	0	0	1	0	0	0	0	1	0	0	0	1	1	1	1	0	0	0	0	0	0	0	0	1	0	1	1	1	1	0	1	1	1	1	1	1	0	1	1
1	0	1	0	0	1	1	0	1	1	1	0	0	1	1	1	0	0	1	0	0	0	0	1	0	1	0	0	1	32	0	1	0	1	1	0	0	0	1	1	0	1	0	0	0	0	0	0	0	1
0	1	0	1	1	0	0	1	0	0	0	1	1	0	0	0	1	1	0	1	1	1	0	0	0	0	1	0	0	65	1	0	0	1	0	0	0	0	1	1	1	0	0	0	0	0	0	0	0	0
0	1	0	1	1	0	0	1	0	0	0	1	1	0	0	0	1	1	0	1	1	1	0	0	0	0	1	0	0	65	1	0	0	1	0	0	0	0	1	1	1	0	0	0	0	0	0	0	0	0
0	1	0	1	1	0	0	1	0	0	0	1	1	0	0	0	1	1	0	1	1	1	0	0	0	0	1	0	0	65	1	0	0	1	0	0	0	0	1	1	1	0	0	0	0	0	0	0	0	0
1	0	1	0	0	1	1	0	1	1	1	0	0	1	1	1	0	0	1	0	0	0	1	1	1	1	0	0	1	32	0	1	0	0	1	0	1	0	0	0	0	1	1	1	1	1	1	0	1	1
0	1	0	1	1	0	0	1	0	0	0	1	1	0	0	0	1	1	0	1	1	1	0	0	0	0	0	1	0	65	0	0	0	1	0	1	0	0	1	1	0	1	0	0	0	0	0	1	0	1
0	1	0	1	1	0	0	1	0	0	0	1	1	0	0	0	1	1	0	1	1	1	0	0	0	0	1	0	0	65	1	0	0	1	0	0	0	0	1	1	1	0	0	0	0	0	0	0	0	0
0	1	0	1	1	0	0	1	0	0	0	1	1	0	0	0	1	0	1	0	0	0	0	1	0	1	0	0	0	65	0	0	1	1	0	1	0	0	1	1	0	1	0	0	0	0	0	1	0	1
1	0	1	0	0	1	1	0	1	1	1	0	0	1	1	1	0	0	1	0	0	0	0	1	0	1	0	0	1	0	0	1	0	0	1	0	1	0	1	1	0	1	0	0	0	0	0	0	0	1
1	0	1	0	0	1	1	0	1	1	1	0	0	1	1	1	0	0	1	0	0	0	0	1	0	1	0	0	1	65	0	1	1	0	1	0	0	0	1	1	0	1	0	0	0	0	0	0	0	1
1	0	1	0	0	1	1	0	1	1	1	0	0	1	1	1	0	0	1	0	0	0	1	1	1	1	0	0	1	0	0	1	0	0	1	0	1	0	0	0	0	1	1	1	1	1	1	0	1	1
0	1	0	1	1	0	0	1	0	0	0	1	1	0	0	0	0	1	1	0	0	0	0	1	0	1	1	1	0	256	1	0	0	0	1	1	0	0	1	1	0	1	0	0	0	0	0	1	0	1
1	0	1	0	0	1	1	0	1	1	1	0	0	1	0	1	0	0	1	0	0	0	1	1	1	1	0	0	0	0	0	0	0	0	1	0	1	1	1	1	0	1	1	1	1	1	1	0	1	1
1	0	1	0	0	1	0	0	0	1	1	0	0	1	1	1	0	0	1	0	0	0	0	1	0	1	0	0	0	0	0	0	0	0	1	0	0	1	1	1	0	1	1	1	1	1	1	0	1	1
1	0	1	0	0	1	1	0	1	1	1	0	0	1	0	1	0	0	1	0	0	0	1	1	1	1	0	0	0	0	0	0	0	0	1	0	1	1	1	1	0	1	1	1	1	1	1	0	1	1
1	0	1	0	0	1	1	0	1	1	1	0	0	1	1	1	0	0	1	0	0	0	1	1	1	1	0	0	1	32	0	1	1	0	1	0	0	1	0	0	0	1	0	0	0	0	0	0	0	1
0	1	0	1	1	0	0	1	0	0	0	1	1	0	0	0	1	1	0	1	1	1	0	0	0	0	1	0	0	65	1	0	0	1	0	0	0	0	1	1	1	0	0	0	0	0	0	0	0	0
1	0	1	0	0	1	1	0	1	1	1	0	0	1	1	1	0	0	1	0	0	0	1	1	1	1	0	1	1	32	0	0	0	0	1	0	0	1	0	0	0	1	0	0	0	0	0	0	0	1
1	0	1	0	0	1	1	0	1	1	1	0	0	1	1	1	0	0	1	0	0	0	1	1	1	1	0	0	0	65	0	1	1	0	0	0	0	1	1	1	0	1	0	0	0	0	0	0	0	1
1	0	1	0	0	1	1	0	1	1	1	1	1	0	1	0	0	0	1	0	0	0	1	1	0	1	0	0	0	65	1	0	0	0	0	0	0	0	1	1	0	1	0	0	0	0	0	0	0	1
1	0	0	0	0	1	1	1	0	1	1	0	0	1	1	0	0	0	1	0	0	0	0	1	1	1	0	0	0	65	0	1	1	0	0	0	0	0	1	1	0	1	0	0	0	0	0	0	0	1
1	0	1	0	0	1	1	0	1	1	1	0	0	1	1	1	0	0	1	0	0	0	1	1	1	1	0	0	1	65	1	1	1	0	1	0	1	0	0	0	0	1	1	1	1	1	1	0	1	1
1	1	0	0	1	0	1	0	0	1	1	0	0	1	1	1	0	0	1	0	0	0	0	1	1	1	0	0	0	65	0	1	1	0	1	1	0	0	1	1	0	1	0	0	0	0	0	0	0	1
1	0	1	0	0	1	1	0	1	1	1	0	0	1	1	1	0	0	1	0	0	0	0	1	0	1	0	0	0	65	0	0	1	0	0	0	0	0	1	1	0	1	0	0	0	0	0	1	0	1
1	0	1	0	0	1	1	0	1	0	0	0	0	1	1	0	0	0	1	0	0	0	0	1	0	1	0	0	1	65	0	0	0	1	1	1	0	1	1	1	0	1	0	0	0	0	0	0	0	1
0	1	0	1	1	0	0	1	0	0	0	1	1	0	0	0	1	1	1	0	0	0	0	1	0	1	1	1	0	256	1	0	0	0	0	1	0	0	1	1	0	1	0	0	0	0	0	1	0	1
1	0	1	0	0	1	1	0	1	1	1	1	1	0	1	0	0	0	1	0	0	0	1	1	0	1	0	0	0	32	0	0	1	1	0	0	0	0	1	1	0	1	0	0	0	0	0	0	0	1
0	1	0	1	1	0	0	1	0	0	0	1	1	0	0	0	1	1	0	1	1	1	0	0	0	0	0	1	0	65	0	0	0	1	0	1	0	0	1	1	0	1	0	0	0	0	0	1	0	1
1	0	1	0	0	1	1	0	1	1	1	1	1	0	1	0	0	0	1	0	0	0	1	1	0	0	0	0	0	65	0	1	0	0	1	0	0	0	1	1	0	1	0	0	0	0	0	0	0	1
1	0	1	0	0	1	1	0	1	1	1	0	0	1	1	1	0	0	1	0	0	0	0	1	0	1	0	0	1	65	0	1	1	0	1	0	0	0	1	1	0	1	0	0	0	0	0	0	0	1
1	0	1	0	0	1	1	0	1	1	1	0	0	1	1	1	0	0	1	0	0	0	1	1	1	1	0	0	1	32	0	0	1	0	1	0	0	1	0	0	0	1	0	0	0	0	0	0	0	1
0	1	0	1	1	0	0	1	0	0	0	1	1	0	0	0	1	0	0	1	1	1	0	0	0	0	1	0	0	65	1	0	0	1	0	0	0	0	1	1	1	0	0	0	0	0	0	0	0	0
1	0	1	0	0	1	1	0	1	1	1	0	0	1	0	1	0	0	1	0	0	0	1	1	1	1	0	0	0	0	0	0	0	0	1	0	1	1	1	1	0	1	1	1	1	1	1	0	1	1
1	0	1	0	0	1	1	0	1	1	1	0	0	1	0	0	1	0	1	0	0	0	0	1	0	1	0	0	0	65	0	1	1	0	0	0	0	0	1	1	0	1	0	0	0	0	0	1	0	1
1	0	1	0	0	1	0	0	0	1	1	0	0	1	1	1	0	0	1	0	0	0	0	1	0	1	0	0	0	0	0	0	0	0	1	0	0	1	1	1	0	1	1	1	1	1	1	0	1	1
1	0	1	0	0	1	1	0	1	1	1	0	0	1	1	1	0	0	1	0	0	0	1	1	1	1	0	0	1	32	0	1	1	0	1	0	0	1	0	0	0	1	0	0	0	0	0	0	0	1
0	1	0	1	1	0	0	1	0	0	0	1	1	0	0	0	1	0	0	1	1	1	0	0	0	0	1	0	0	65	1	0	0	1	0	0	0	0	1	1	1	0	0	0	0	0	0	0	0	0
1	0	1	0	0	1	1	0	1	1	1	0	0	1	0	0	0	0	1	0	0	0	1	1	1	1	0	0	0	65	0	1	1	0	1	0	1	1	1	1	0	1	1	1	1	1	1	0	1	1
1	0	1	0	0	1	1	0	1	1	1	0	0	1	0	0	0	0	1	0	0	0	1	1	1	1	0	0	0	32	1	0	0	0	1	0	0	1	1	1	0	1	0	0	0	0	0	0	0	1
1	0	1	0	0	1	1	0	1	1	1	1	1	0	1	0	0	0	1	0	0	0	1	1	0	0	0	0	0	65	1	1	0	1	1	0	0	0	1	1	0	1	0	0	0	0	0	0	0	1
1	0	1	0	0	1	1	0	1	1	1	0	0	1	1	1	0	0	1	0	0	0	0	1	0	1	0	0	1	0	0	0	0	0	1	0	1	0	1	1	0	1	0	0	0	0	0	0	0	1
0	1	0	1	1	0	0	1	0	0	0	1	1	0	0	0	1	1	0	1	1	1	0	0	0	0	1	0	0	65	1	0	0	1	0	0	0	0	1	1	1	0	0	0	0	0	0	0	0	0
1	0	1	0	0	1	1	0	1	1	1	0	0	1	1	1	0	0	1	0	0	0	0	1	0	1	0	0	1	32	0	0	1	0	1	0	1	0	0	0	0	1	0	0	0	0	0	0	0	1
0	1	0	1	1	0	0	1	0	0	0	1	1	0	0	0	1	1	0	1	1	1	0	0	0	0	0	1	0	65	0	0	0	1	0	1	0	0	1	1	0	1	0	0	0	0	0	1	0	1
1	0	1	0	0	1	0	0	0	1	1	0	0	1	1	1	0	0	1	0	0	0	0	1	0	1	0	0	0	65	0	1	1	0	1	0	1	1	1	1	0	1	1	1	1	1	1	0	1	1
0	1	0	1	1	0	0	1	0	0	0	1	1	0	0	0	1	1	0	1	1	1	0	0	0	0	1	0	0	65	1	0	0	1	0	0	0	0	1	1	1	0	0	0	0	0	0	0	0	0
1	0	1	0	0	1	1	0	1	0	0	0	0	1	1	0	0	0	1	0	0	0	0	1	0	1	0	0	1	65	0	0	1	1	1	0	0	0	1	1	0	1	0	0	0	0	0	0	0	1
0	1	0	1	1	0	0	1	0	0	0	1	1	0	0	0	1	1	0	1	1	1	0	0	0	0	0	1	0	65	0	0	0	1	0	1	0	0	1	1	0	1	0	0	0	0	0	1	0	1
1	0	1	0	0	1	1	0	1	1	1	1	1	0	1	0	0	0	1	0	0	0	1	1	0	1	0	0	0	0	0	0	0	0	0	0	0	0	1	1	0	1	0	0	0	0	0	0	0	1
1	0	1	0	0	1	1	0	1	1	1	0	0	1	1	1	0	0	1	0	0	0	1	1	1	1	0	0	1	32	0	0	0	0	1	0	1	0	0	0	0	1	1	1	1	1	1	0	1	1
0	1	0	1	1	0	0	0	0	0	0	1	1	0	1	0	0	0	1	0	0	0	0	1	0	1	0	0	0	65	0	0	0	0	1	0	0	0	1	1	1	0	0	0	0	0	0	0	0	0
1	0	1	0	0	1	1	0	1	1	1	0	0	1	1	1	0	0	1	0	0	0	1	1	1	1	0	0	1	0	0	1	0	0	1	0	1	0	0	0	0	1	1	1	1	1	1	0	1	1
0	1	0	1	1	0	0	1	0	0	0	1	1	0	0	0	1	0	0	1	1	1	0	0	0	0	1	0	0	65	1	0	0	1	0	0	0	0	1	1	1	0	0	0	0	0	0	0	0	0
1	0	1	0	0	1	1	0	1	1	1	0	0	1	1	1	0	0	1	0	0	0	1	1	1	1	0	0	1	65	0	1	1	0	1	0	0	1	0	0	0	1	0	0	0	0	0	0	0	1
1	0	1	0	0	1	1	0	1	1	1	0	0	1	1	1	0	0	1	0	0	0	1	1	1	1	0	0	1	0	0	0	0	0	1	0	1	0	0	0	0	1	1	1	1	1	1	0	1	1
0	1	0	1	1	0	0	1	0	0	0	1	1	0	0	0	0	1	1	0	0	0	0	1	0	1	1	1	0	256	1	0	0	0	1	1	0	0	1	1	0	1	0	0	0	0	0	1	0	1
1	0	1	0	0	1	0	0	0	1	1	0	0	1	1	1	0	0	1	0	0	0	0	1	0	1	0	0	0	32	0	1	0	0	1	0	1	1	1	1	0	1	1	1	1	1	1	0	1	1
0	1	0	1	1	0	0	1	0	0	0	1	1	0	0	0	0	1	1	0	0	0	0	1	0	1	1	1	0	256	1	0	0	0	1	1	0	0	1	1	0	1	0	0	0	0	0	1	0	1
1	0	1	0	0	1	1	0	1	0	0	0	0	0	1	0	0	1	1	0	0	0	0	1	0	1	0	0	1	0	0	0	0	0	1	0	0	0	1	1	0	1	0	0	0	0	0	0	0	1
0	1	0	1	1	0	0	1	0	0	0	1	1	0	0	0	1	1	0	1	1	1	0	0	0	0	0	1	0	65	0	0	0	1	0	1	0	0	1	1	0	1	0	0	0	0	0	1	0	1
0	1	0	1	1	0	0	1	0	0	0	1	1	0	0	0	1	1	0	1	1	1	0	0	0	0	0	1	0	65	0	0	0	1	0	1	0	0	1	1	0	1	0	0	0	0	0	1	0	1
0	1	0	0	1	0	0	0	0	0	0	0	0	0	1	0	1	0	1	0	0	0	0	1	0	1	0	0	0	128	1	0	0	1	0	0	0	0	0	0	1	0	0	0	0	0	0	0	0	0
0	1	0	1	1	0	0	1	0	0	0	1	1	0	0	0	1	0	0	1	1	1	0	0	0	0	1	1	0	65	1	0	0	0	0	0	0	0	1	1	1	0	0	0	0	0	0	0	0	0
0	1	0	1	1	0	0	1	0	0	0	1	1	0	0	0	0	0	1	0	0	0	0	1	0	1	1	1	0	65	1	0	0	1	1	1	0	0	1	1	0	1	0	0	0	0	0	1	0	1
0	1	0	1	1	0	0	1	0	0	0	1	1	0	0	0	1	1	0	1	1	1	0	0	0	0	0	1	0	65	0	0	0	1	0	1	0	0	1	1	0	1	0	0	0	0	0	1	0	1
0	1	0	1	1	0	0	1	0	0	0	1	1	0	0	0	0	1	1	0	0	0	0	1	0	1	1	1	0	256	1	0	0	0	1	1	0	0	1	1	0	1	0	0	0	0	0	1	0	1
1	0	1	0	0	1	1	0	1	1	1	0	0	1	1	1	0	1	1	0	0	0	1	1	1	1	0	0	1	0	0	1	0	0	1	0	1	0	0	0	0	1	1	1	1	1	1	0	1	1
0	1	0	1	1	0	0	1	0	0	0	1	1	0	0	0	1	1	0	1	1	1	0	0	0	0	1	0	0	65	1	0	0	1	0	0	0	0	1	1	1	0	0	0	0	0	0	0	0	0
0	1	0	1	1	0	0	1	0	0	0	1	1	0	0	0	1	0	0	1	1	1	0	0	0	0	1	1	0	65	1	0	0	0	0	0	0	0	1	1	1	0	0	0	0	0	0	0	0	0
0	1	0	1	1	0	0	1	0	0	0	1	1	0	0	0	1	1	0	1	1	1	0	0	0	0	1	0	0	65	1	0	0	1	0	0	0	0	1	1	1	0	0	0	0	0	0	0	0	0
1	0	1	0	0	1	1	0	1	1	1	0	0	1	1	1	0	0	1	0	0	0	1	1	1	1	0	0	1	256	0	0	1	0	1	0	0	1	0	0	0	1	0	0	0	0	0	0	0	1
1	0	1	0	0	1	1	0	1	1	1	0	0	1	1	1	0	0	1	0	0	0	1	1	1	1	0	0	1	0	0	1	0	0	1	0	1	0	0	0	0	1	1	1	1	1	1	0	1	1
0	1	0	1	1	0	0	1	0	0	0	1	1	0	0	0	1	1	0	1	1	1	0	0	0	0	0	1	0	65	0	0	0	1	0	1	0	0	1	1	0	1	0	0	0	0	0	1	0	1
1	0	1	0	0	1	1	0	1	1	1	0	0	1	1	1	0	0	1	0	0	0	1	1	1	1	0	0	1	65	0	0	1	0	1	0	0	1	0	0	0	1	0	0	0	0	0	0	0	1
0	1	0	1	1	0	0	1	0	0	0	1	1	0	0	0	1	0	0	1	1	1	0	0	0	0	1	1	0	65	1	0	0	0	0	0	0	0	1	1	1	0	0	0	0	0	0	0	0	0
0	1	0	1	1	0	0	1	0	0	0	1	1	0	0	0	1	1	0	1	1	1	0	0	0	0	0	1	0	65	0	0	0	1	0	1	0	0	1	1	0	1	0	0	0	0	0	1	0	1
1	0	0	0	0	1	1	1	0	1	1	0	0	1	1	0	0	0	1	0	0	0	0	1	1	1	0	0	0	0	0	1	0	0	1	0	1	0	1	1	0	1	0	0	0	0	0	0	0	1
0	1	0	1	1	0	0	1	0	0	0	1	1	0	0	0	1	0	0	1	1	1	0	0	0	0	1	1	0	65	1	0	0	0	0	0	0	0	1	1	1	0	0	0	0	0	0	0	0	0
0	1	0	1	1	0	0	1	0	0	0	1	1	0	0	0	1	1	1	0	0	0	0	1	0	1	1	1	0	128	1	0	0	1	0	0	0	0	1	1	1	0	0	0	0	0	0	0	0	0
0	1	0	1	1	0	0	1	0	0	0	1	1	0	0	0	0	1	1	0	0	0	0	1	0	1	1	1	0	256	1	0	0	0	1	1	0	0	1	1	0	1	0	0	0	0	0	1	0	1
0	1	0	1	1	0	0	1	0	0	0	1	1	0	0	0	1	1	0	1	1	1	0	0	0	0	0	1	0	65	0	0	0	1	0	1	0	0	1	1	0	1	0	0	0	0	0	1	0	1
0	1	0	1	1	0	0	1	0	0	0	1	1	0	0	0	1	1	0	1	1	1	0	0	0	0	0	1	0	65	0	0	0	1	0	1	0	0	1	1	0	1	0	0	0	0	0	1	0	1
0	1	0	1	1	0	0	1	0	0	0	1	1	0	0	0	1	1	0	1	1	1	0	0	0	0	0	1	0	65	0	0	0	1	0	1	0	0	1	1	0	1	0	0	0	0	0	1	0	1
0	1	0	1	1	0	0	0	0	0	0	1	1	0	0	0	0	0	1	0	0	0	0	1	0	1	0	0	0	65	1	0	0	1	1	0	0	0	1	1	1	0	0	0	0	0	0	0	0	1
0	1	0	1	1	0	0	1	0	0	0	1	1	0	0	0	0	1	1	0	0	0	0	1	0	1	1	1	0	256	1	0	0	0	1	1	0	0	1	1	0	1	0	0	0	0	0	1	0	1
1	0	1	0	0	1	1	0	1	1	1	0	0	1	0	1	0	0	1	0	0	0	1	1	1	1	0	0	0	0	0	0	0	0	1	0	1	1	1	1	0	1	1	1	1	1	1	0	1	1
1	0	1	0	0	1	1	0	1	1	1	1	1	0	1	0	0	0	1	0	0	0	1	1	0	1	0	0	0	32	0	0	0	0	0	0	0	0	1	1	0	1	0	0	0	0	0	0	0	1
0	1	0	1	1	0	0	1	0	0	0	1	1	0	0	0	1	0	0	1	1	1	0	0	0	0	1	1	0	65	1	0	0	0	0	0	0	0	1	1	1	0	0	0	0	0	0	0	0	0
0	1	0	1	1	0	0	1	0	0	0	1	1	0	0	0	1	1	0	1	1	1	0	0	0	0	0	1	0	65	0	0	0	1	0	1	0	0	1	1	0	1	0	0	0	0	0	1	0	1
1	0	1	0	0	1	0	0	0	1	1	0	0	1	0	0	0	0	1	0	0	0	1	1	1	1	0	0	0	0	0	1	0	0	1	0	0	1	1	1	0	1	0	0	0	0	0	0	0	1
0	1	0	1	1	0	0	1	0	0	0	1	1	0	0	0	0	1	1	0	0	0	0	1	0	1	1	1	0	256	1	0	0	0	1	1	0	0	1	1	0	1	0	0	0	0	0	1	0	1
0	1	0	1	1	0	0	1	0	0	0	1	1	0	0	0	1	1	0	1	1	1	0	0	0	0	0	1	0	65	0	0	0	1	0	1	0	0	1	1	0	1	0	0	0	0	0	1	0	1
0	1	0	1	1	0	0	1	0	0	0	1	1	0	0	0	0	1	1	0	0	0	0	1	0	1	1	1	0	256	1	0	0	0	1	1	0	0	1	1	0	1	0	0	0	0	0	1	0	1
1	0	1	0	0	1	1	0	1	0	0	0	0	1	1	0	0	0	1	0	0	0	0	1	0	1	0	0	1	65	0	0	1	0	0	0	0	1	1	1	0	1	0	0	0	0	0	0	0	1
1	0	1	0	0	1	1	0	1	1	1	0	0	1	1	1	0	0	1	0	0	0	1	1	1	1	0	0	1	65	0	1	1	0	1	0	0	1	0	0	0	1	0	0	0	0	0	0	0	1
0	1	0	1	1	0	0	1	0	0	0	1	1	0	0	0	1	1	0	1	1	1	0	0	0	0	0	1	0	65	0	0	0	1	0	1	0	0	1	1	0	1	0	0	0	0	0	1	0	1
0	1	0	1	1	0	0	1	0	0	0	1	1	0	0	0	1	0	0	1	1	1	0	0	0	0	1	1	0	65	1	0	0	0	0	0	0	0	1	1	1	0	0	0	0	0	0	0	0	0
0	1	0	1	1	0	0	1	0	0	0	1	1	0	0	0	1	0	1	0	0	0	0	1	0	1	0	0	0	65	0	0	1	1	0	1	0	0	1	1	0	1	0	0	0	0	0	1	0	1
1	0	1	0	0	1	1	0	1	1	1	0	0	1	1	1	0	0	1	0	0	0	1	1	1	1	0	0	1	65	0	1	1	0	1	0	0	1	0	0	0	1	0	0	0	0	0	0	0	1
0	1	0	1	1	0	0	1	0	0	0	1	1	0	0	0	1	1	0	1	1	1	0	0	0	0	0	1	0	65	0	0	0	1	0	1	0	0	1	1	0	1	0	0	0	0	0	1	0	1
1	0	1	0	0	1	1	0	1	1	1	0	0	1	1	1	0	0	1	0	0	0	1	1	1	1	0	0	1	65	0	0	1	0	1	0	1	0	0	0	0	1	1	1	1	1	1	0	1	1
0	1	0	1	1	0	0	1	0	0	0	1	1	0	0	0	1	1	0	1	1	1	0	0	0	0	1	0	0	65	1	0	0	1	0	0	0	0	1	1	1	0	0	0	0	0	0	0	0	0
1	0	1	0	0	1	1	0	1	1	1	0	0	1	1	1	0	0	1	0	0	0	1	1	1	1	0	0	1	65	0	0	0	0	1	0	1	0	0	0	0	1	1	1	1	1	1	0	1	1
0	1	0	1	1	1	0	0	0	0	0	1	1	0	0	0	1	0	0	1	1	1	0	0	0	0	1	1	0	65	1	0	0	1	0	0	0	0	1	1	1	0	0	0	0	0	0	0	0	0
1	0	1	0	0	1	1	0	1	1	1	0	0	1	1	1	0	0	1	0	0	0	0	1	0	1	0	0	1	65	0	1	1	0	1	0	0	0	1	1	0	1	0	0	0	0	0	0	0	1
1	0	1	0	0	1	1	0	1	1	1	0	0	1	1	1	0	0	1	0	0	0	0	1	0	1	0	0	1	0	1	1	0	0	1	0	1	0	1	1	0	1	0	0	0	0	0	0	0	1
0	1	0	1	1	0	0	1	0	0	0	1	1	0	0	0	0	1	1	0	0	0	0	1	0	1	0	0	0	256	0	0	0	0	1	1	0	0	1	1	0	1	0	0	0	0	0	1	0	1
1	0	1	0	0	1	1	0	1	1	1	1	1	0	1	0	0	0	1	0	0	0	1	1	0	1	0	0	0	65	0	0	1	0	0	0	0	0	1	1	0	1	0	0	0	0	0	0	0	1
0	1	0	1	1	0	0	1	0	0	0	1	1	1	0	0	1	0	0	1	1	1	0	0	0	0	1	0	0	65	1	0	0	1	0	0	0	0	1	1	1	0	0	0	0	0	0	0	0	0
0	1	0	0	1	0	0	0	0	0	0	0	0	0	1	0	1	1	1	0	0	0	0	1	0	1	0	0	0	128	1	0	0	1	0	0	0	0	0	0	1	0	0	0	0	0	0	0	0	0
1	0	1	0	0	1	1	0	1	1	1	0	0	1	1	1	0	0	1	0	0	0	0	1	0	1	0	0	1	0	0	1	0	0	1	0	0	0	1	1	0	1	0	0	0	0	0	0	0	1
0	1	0	1	1	0	0	1	0	0	0	1	1	0	0	0	1	1	0	1	1	1	0	0	0	0	0	1	0	65	0	0	0	1	0	1	0	0	1	1	0	1	0	0	0	0	0	1	0	1
1	0	1	0	0	1	1	0	1	1	1	0	0	1	1	1	0	0	1	0	0	0	1	1	1	1	0	0	0	65	0	0	1	0	1	0	0	1	1	1	0	1	0	0	0	0	0	0	0	1
0	1	0	1	1	0	0	1	0	0	0	1	1	0	0	0	1	1	0	1	1	1	0	0	0	0	0	1	0	65	0	0	0	1	0	1	0	0	1	1	0	1	0	0	0	0	0	1	0	1
1	0	1	0	0	1	1	0	1	1	1	0	0	1	1	1	0	0	1	0	0	0	1	1	1	1	0	0	1	65	0	1	1	0	1	0	1	0	0	0	0	1	1	1	1	1	1	0	1	1
1	0	1	0	0	1	1	0	1	1	1	0	0	1	1	1	0	0	1	0	0	0	1	1	1	1	0	0	1	65	0	0	1	0	1	0	0	1	0	0	0	1	0	0	0	0	0	0	0	1
1	0	1	0	0	1	1	0	1	1	1	0	0	1	1	1	0	0	1	0	0	0	1	1	1	1	0	0	1	65	0	1	1	0	1	0	0	1	0	0	0	1	0	0	0	0	0	0	0	1
1	0	1	0	0	1	1	0	1	1	1	0	0	1	1	1	0	0	1	0	0	0	1	1	1	1	0	0	1	32	0	0	1	0	1	0	0	1	0	0	0	1	0	0	0	0	0	0	0	1
0	1	0	1	1	0	0	1	0	0	0	1	1	0	0	0	1	1	1	0	0	0	0	1	0	1	1	1	0	128	1	0	0	1	0	0	0	0	1	1	1	0	0	0	0	0	0	0	0	0
0	1	0	1	1	0	0	1	0	0	0	1	1	0	0	0	1	0	1	0	0	0	0	1	0	1	0	0	0	65	0	0	0	1	0	0	0	0	1	1	1	0	0	0	0	0	0	0	0	0
1	0	1	0	0	1	1	0	1	1	1	0	0	1	0	1	0	0	1	0	0	0	1	1	1	1	0	0	0	65	0	0	1	0	1	0	1	1	1	1	0	1	1	1	1	1	1	0	1	1
0	1	0	1	1	0	0	1	0	0	0	1	1	0	0	0	1	0	0	1	1	1	0	0	0	0	1	1	0	65	1	0	0	0	0	0	0	0	1	1	1	0	0	0	0	0	0	0	0	0
1	1	0	1	1	0	1	0	0	1	1	1	1	0	1	0	0	0	1	0	0	0	0	1	0	1	0	0	0	65	0	0	0	0	1	0	0	0	1	1	0	1	0	0	0	0	0	0	0	1
1	0	1	0	0	1	1	0	1	1	1	0	0	1	1	1	0	0	1	0	0	0	1	1	1	1	0	0	1	32	0	1	1	0	1	0	0	1	0	0	0	1	0	0	0	0	0	0	0	1
1	0	1	0	0	1	1	0	1	1	1	0	0	1	1	1	0	0	1	0	0	0	1	1	1	1	0	0	1	32	0	1	0	0	1	0	0	1	0	0	0	1	0	0	0	0	0	0	0	1
1	0	1	0	0	1	0	0	0	1	1	0	0	1	1	1	0	0	1	0	0	0	0	1	0	1	0	0	0	32	0	1	1	0	0	0	0	1	1	1	0	1	1	1	1	1	1	0	1	1
1	0	1	0	0	1	1	0	1	1	1	0	0	1	1	1	0	0	1	0	0	0	1	1	1	1	0	0	1	65	0	1	0	0	1	0	1	0	0	0	0	1	1	1	1	1	1	0	1	1
1	0	1	0	0	1	1	0	1	1	1	0	0	1	1	1	0	0	1	0	0	0	0	1	0	1	0	0	1	32	0	1	1	0	1	0	0	0	0	0	0	1	0	0	0	0	0	0	0	1
0	1	0	1	1	0	0	1	0	0	0	1	1	0	0	0	1	1	0	1	1	1	0	0	0	0	1	0	0	65	1	0	0	1	0	0	0	0	1	1	1	0	0	0	0	0	0	0	0	0
0	1	0	1	1	0	0	1	0	0	0	1	1	0	0	0	1	1	1	0	0	0	0	1	0	1	1	1	0	256	1	0	0	1	0	0	0	0	1	1	1	0	0	0	0	0	0	0	0	0
0	1	0	1	1	0	0	1	0	0	0	1	1	0	0	0	1	1	0	1	1	1	0	0	0	0	1	0	0	256	1	0	0	1	0	0	0	0	1	1	1	0	0	0	0	0	0	0	0	0
0	1	0	1	1	0	0	1	0	0	0	1	1	0	0	0	0	1	1	0	0	0	0	1	0	1	1	1	0	256	1	0	0	0	1	1	0	0	1	1	0	1	0	0	0	0	0	1	0	1
0	1	0	1	1	0	0	1	0	0	0	1	1	0	0	0	1	1	0	1	1	1	0	0	0	0	0	1	0	65	0	0	0	1	0	1	0	0	1	1	0	1	0	0	0	0	0	1	0	1
1	0	1	0	0	1	1	0	1	1	1	0	0	1	1	1	0	0	1	0	0	0	1	1	1	1	0	0	1	32	0	0	0	0	1	0	1	0	0	0	0	1	1	1	1	1	1	0	1	1
0	1	0	1	1	0	0	1	0	0	0	1	1	0	0	0	1	1	0	1	1	1	0	0	0	0	1	0	0	65	1	0	0	1	0	0	0	0	1	1	1	0	0	0	0	0	0	0	0	0
1	0	1	0	0	1	1	0	1	1	1	0	0	1	1	1	0	0	1	0	0	0	1	1	1	1	0	0	1	65	0	1	1	1	1	0	1	0	0	0	0	1	1	1	1	1	1	0	1	1
1	0	1	0	0	1	1	0	1	1	1	1	1	0	1	0	0	0	1	0	0	0	1	1	0	1	0	0	0	65	0	0	1	0	0	0	0	0	1	1	0	1	0	0	0	0	0	0	0	1
1	0	0	0	0	1	1	1	0	1	1	0	0	1	1	0	0	0	1	0	0	0	0	1	1	1	0	0	0	65	0	1	1	0	0	0	0	0	1	1	0	1	0	0	0	0	0	0	0	1
0	1	0	1	1	0	0	1	0	0	0	1	1	0	0	0	1	0	0	1	1	1	0	0	0	0	1	1	0	65	1	0	0	1	0	0	0	0	1	1	1	0	0	0	0	0	0	0	0	0
0	0	0	1	0	1	1	1	1	0	0	1	1	1	0	0	0	0	1	0	0	0	0	1	0	1	0	0	1	65	0	0	1	0	1	0	0	0	1	1	0	1	0	0	0	0	0	0	0	1
1	0	1	0	0	1	1	0	1	1	1	1	1	0	1	0	0	0	1	0	0	0	1	1	0	1	0	0	0	32	0	0	1	1	0	0	0	0	1	1	0	1	0	0	0	0	0	0	0	1
1	0	1	0	0	1	1	0	1	1	1	1	1	0	1	0	0	0	1	0	0	0	1	1	0	1	0	0	0	32	0	0	1	1	0	0	0	0	1	1	0	1	0	0	0	0	0	0	0	1
0	1	0	1	1	0	0	1	0	0	0	1	1	0	0	0	1	1	1	0	0	0	0	1	0	1	1	1	0	256	1	0	0	1	0	1	0	0	1	1	0	1	0	0	0	0	0	1	0	1
1	0	1	0	0	1	1	0	1	1	1	0	0	1	1	1	0	0	1	0	0	0	1	1	1	1	0	0	1	65	0	0	0	0	1	0	0	1	0	0	0	1	0	0	0	0	0	0	0	1
1	0	1	0	0	1	1	0	1	1	1	0	0	1	1	1	0	0	1	0	0	0	1	1	1	1	0	0	1	65	0	0	0	0	1	0	0	1	0	0	0	1	0	0	0	0	0	0	0	1
0	1	0	1	1	0	0	1	0	0	0	1	1	0	0	0	1	1	0	1	1	1	0	0	0	0	0	1	0	65	0	0	0	1	0	1	0	0	1	1	0	1	0	0	0	0	0	1	0	1
0	1	0	1	1	0	0	1	0	0	0	1	1	0	0	0	0	1	1	0	0	0	0	1	0	1	1	1	0	256	1	0	0	0	1	1	0	0	1	1	0	1	0	0	0	0	0	1	0	1
0	1	0	1	1	0	0	1	0	0	0	1	1	0	0	0	1	1	0	1	1	1	0	0	0	0	0	1	0	65	0	0	0	1	0	1	0	0	1	1	0	1	0	0	0	0	0	1	0	1
1	0	1	0	0	1	1	0	1	1	1	0	0	1	1	1	0	0	1	0	0	0	1	1	1	1	0	0	1	32	0	1	0	0	1	0	1	1	0	0	0	1	0	0	0	0	0	0	0	1
1	0	1	0	0	1	1	0	1	1	1	0	0	1	1	1	0	0	1	0	0	0	1	1	1	1	0	0	1	65	0	1	1	0	1	0	1	0	0	0	0	1	1	1	1	1	1	0	1	1
0	1	0	1	1	0	0	1	0	0	0	1	1	0	0	0	1	0	0	1	1	1	0	0	0	0	1	1	0	65	1	0	0	0	0	0	0	0	1	1	1	0	0	0	0	0	0	0	0	0
0	1	0	1	1	0	0	1	0	0	0	1	1	0	0	0	1	1	0	1	1	1	0	0	0	0	1	0	0	65	1	0	0	1	0	0	0	0	1	1	1	0	0	0	0	0	0	0	0	0
1	0	1	0	0	1	1	0	1	1	1	0	0	1	1	1	0	0	1	0	0	0	1	1	1	1	0	0	1	65	0	1	1	0	1	0	1	0	0	0	0	1	1	1	1	1	1	0	1	1
1	0	1	0	0	1	1	0	1	0	0	0	0	1	1	0	0	1	1	0	0	0	0	1	0	1	0	0	1	0	0	1	0	0	1	0	0	1	1	1	0	1	0	0	0	0	0	0	0	1
0	1	0	1	1	0	0	1	0	0	0	1	1	0	0	0	1	0	1	0	0	0	0	1	0	1	0	0	0	256	0	0	0	0	0	0	0	0	1	1	1	0	0	0	0	0	0	0	0	0
1	0	1	0	0	1	1	0	1	1	1	0	0	1	1	1	0	0	1	0	0	0	0	1	0	1	0	0	1	0	0	1	0	0	1	0	1	1	1	1	0	1	1	1	1	1	1	0	1	1
1	0	1	0	0	1	1	0	1	1	1	0	0	1	1	1	0	0	1	0	0	0	1	1	1	1	0	0	1	32	0	0	1	0	1	0	1	0	0	0	0	1	1	1	1	1	1	0	1	1
1	0	1	0	0	1	1	0	1	1	1	0	0	1	1	1	0	0	1	0	0	0	1	1	1	1	0	0	1	32	0	0	0	0	1	0	0	1	0	0	0	1	0	0	0	0	0	0	0	1
0	1	0	1	1	0	0	1	0	0	0	1	1	0	0	0	1	0	0	1	1	1	0	0	0	0	1	1	0	65	1	0	0	0	0	0	0	0	1	1	1	0	0	0	0	0	0	0	0	0
0	1	0	1	1	0	0	1	0	0	0	1	1	0	0	0	1	1	0	1	1	1	0	0	0	0	0	1	0	65	0	0	0	1	0	1	0	0	1	1	0	1	0	0	0	0	0	1	0	1
1	0	1	0	0	1	1	0	1	1	1	0	0	1	1	1	0	0	1	0	0	0	1	1	1	1	0	0	1	32	0	0	1	0	1	0	1	0	0	0	0	1	1	1	1	1	1	0	1	1
1	0	1	0	0	1	1	0	1	1	1	0	0	0	0	1	0	0	1	0	0	0	0	1	0	1	0	0	1	0	0	1	1	0	1	1	0	1	1	1	0	1	0	0	0	0	0	0	0	1
1	0	1	0	0	1	1	0	1	1	1	0	0	1	1	1	0	0	1	0	0	0	1	1	1	1	0	0	1	32	0	1	1	0	1	0	0	1	0	0	0	1	0	0	0	0	0	0	0	1
0	1	0	1	1	0	0	1	0	0	0	1	1	0	0	0	1	1	0	1	1	1	0	0	0	0	1	0	0	65	1	0	0	1	0	0	0	0	1	1	1	0	0	0	0	0	0	0	0	0
1	0	1	0	0	1	1	0	1	1	1	0	0	1	1	1	0	0	1	0	0	0	1	1	1	1	0	0	1	0	0	0	0	0	1	0	1	0	0	0	0	1	1	1	1	1	1	0	1	1
0	1	0	1	1	0	0	1	0	0	0	1	1	0	0	0	1	0	0	1	1	1	0	0	0	0	1	1	0	65	1	0	0	1	0	0	0	0	1	1	1	0	0	0	0	0	0	0	0	0
1	0	1	0	0	1	1	0	1	1	1	0	0	1	1	1	0	0	1	0	0	0	1	1	1	1	0	0	1	65	0	1	0	0	1	0	0	1	0	0	0	1	0	0	0	0	0	0	0	1
0	1	0	1	1	0	0	1	0	0	0	1	1	0	0	0	1	1	0	1	1	1	0	0	0	0	1	0	0	65	1	0	0	1	0	0	0	0	1	1	1	0	0	0	0	0	0	0	0	0
1	0	1	0	0	1	1	0	1	1	1	0	0	1	0	1	0	0	1	0	0	0	1	1	1	1	0	0	0	65	0	0	1	0	1	0	1	1	1	1	0	1	1	1	1	1	1	0	1	1
0	1	0	1	1	0	0	1	0	0	0	1	1	0	0	0	1	1	0	1	1	1	0	0	0	0	1	0	0	65	1	0	0	1	0	0	0	0	1	1	1	0	0	0	0	0	0	0	0	0
1	0	0	0	0	0	0	0	0	0	0	0	0	1	1	1	0	0	1	0	0	0	0	1	0	1	0	0	0	0	0	1	0	0	1	0	1	0	1	1	0	1	0	0	0	0	0	0	0	1
1	0	1	0	0	1	1	0	1	1	1	0	0	1	1	1	0	0	1	0	0	0	0	1	0	1	0	0	1	32	0	1	1	1	1	0	0	0	1	1	0	1	0	0	0	0	0	0	0	1
1	0	1	0	1	0	1	0	1	0	0	1	1	0	1	0	0	0	1	0	0	0	0	1	0	1	0	0	0	65	0	1	1	0	1	0	0	0	1	1	0	1	0	0	0	0	0	0	0	1
0	1	0	1	1	0	0	1	0	0	0	1	1	0	0	0	1	1	0	1	1	1	0	0	0	0	0	1	0	65	0	0	0	1	0	1	0	0	1	1	0	1	0	0	0	0	0	1	0	1
1	0	1	0	0	1	1	0	1	1	1	0	0	1	1	1	0	0	1	0	0	0	1	1	1	1	0	0	1	256	0	0	0	0	1	0	1	0	0	0	0	1	1	1	1	1	1	0	1	1
0	1	0	1	1	0	0	1	0	0	0	1	1	0	0	0	1	1	1	0	0	0	0	0	0	1	1	1	0	256	1	0	0	0	0	1	0	0	1	1	0	1	0	0	0	0	0	1	0	1
1	0	1	0	0	1	1	0	1	1	1	0	0	1	1	1	0	0	1	0	0	0	0	1	0	1	0	0	1	65	0	1	1	0	0	0	0	0	0	0	0	1	0	0	0	0	0	0	0	1
0	1	0	1	1	0	0	1	0	0	0	1	1	0	0	0	1	1	0	1	1	1	0	0	0	0	0	1	0	65	0	0	0	1	0	1	0	0	1	1	0	1	0	0	0	0	0	1	0	1
0	1	0	1	1	0	0	1	0	0	0	1	1	0	0	0	1	1	0	1	1	1	0	0	0	0	0	1	0	65	0	0	0	1	0	1	0	0	1	1	0	1	0	0	0	0	0	1	0	1
1	0	1	0	0	1	1	0	1	1	1	0	0	1	1	1	0	0	1	0	0	0	1	1	1	1	0	0	1	65	0	1	1	0	1	0	0	1	0	0	0	1	0	0	0	0	0	0	0	1
1	0	1	0	0	1	1	0	1	1	1	0	0	1	1	1	0	0	1	0	0	0	0	1	0	1	0	0	1	65	0	1	1	0	1	0	0	0	0	0	0	1	0	0	0	0	0	0	0	1
1	0	1	0	0	1	1	0	1	1	1	1	1	0	1	0	0	0	1	0	0	0	1	1	0	1	0	0	0	65	0	1	0	0	0	0	0	0	1	1	0	1	0	0	0	0	0	0	0	1
1	0	1	0	0	1	0	0	0	1	1	0	0	1	1	1	0	0	1	0	0	0	0	1	0	1	0	0	0	65	0	1	0	0	0	0	0	1	1	1	0	1	1	1	1	1	1	0	1	1
1	1	1	1	1	0	1	0	1	0	0	1	1	0	0	0	0	0	1	0	0	0	0	1	0	1	0	0	0	0	0	1	0	0	1	0	0	0	1	1	0	1	0	0	0	0	0	0	0	1
1	0	1	0	0	1	1	0	1	1	1	0	0	1	1	1	0	0	1	0	0	0	1	1	1	1	0	0	1	0	0	1	1	0	1	0	0	1	0	0	0	1	0	0	0	0	0	0	0	1
1	0	1	0	0	1	1	0	1	1	1	0	0	1	1	1	0	0	1	0	0	0	0	1	0	1	0	0	0	65	0	0	1	0	1	0	0	0	0	0	0	1	0	0	0	0	0	1	0	1
1	0	1	0	0	1	1	0	1	1	1	1	1	0	1	0	0	0	1	0	0	0	1	1	0	1	0	0	0	65	0	1	1	0	1	0	0	0	1	1	0	1	0	0	0	0	0	0	0	1
0	1	0	1	1	0	0	1	0	0	0	1	1	0	0	0	1	1	0	1	1	1	0	0	0	0	1	0	0	65	1	0	0	1	0	0	0	0	1	1	1	0	0	0	0	0	0	0	0	0
0	1	0	1	1	0	0	1	0	0	0	1	1	0	0	0	1	0	0	1	1	1	0	0	0	0	1	1	0	65	1	0	0	0	0	0	0	0	1	1	1	0	0	0	0	0	0	0	0	0
0	1	0	1	1	0	0	1	0	0	0	1	1	0	0	0	0	1	1	0	0	0	0	1	0	1	1	1	0	256	1	0	0	0	1	1	0	0	1	1	0	1	0	0	0	0	0	1	0	1
1	0	1	0	0	1	1	0	1	1	1	0	0	1	1	0	0	0	1	0	0	0	1	1	1	1	0	0	0	65	0	1	1	0	1	0	1	1	1	1	0	1	1	1	1	1	1	0	1	1
0	1	0	1	1	0	0	1	0	0	0	1	1	0	0	0	0	1	1	0	0	0	0	1	0	1	0	0	0	0	0	0	0	0	1	1	0	0	1	1	0	1	0	0	0	0	0	1	0	1
0	1	0	1	1	0	0	1	0	0	0	1	1	0	0	0	1	1	0	1	1	1	0	0	0	0	0	1	0	65	0	0	0	1	0	1	0	0	1	1	0	1	0	0	0	0	0	1	0	1
1	0	1	0	0	1	1	0	1	1	1	0	0	1	0	1	0	0	1	0	0	0	1	1	1	1	0	0	0	65	0	1	1	0	0	0	0	0	1	1	0	1	0	0	0	0	0	0	0	1
0	1	0	1	1	0	0	1	0	0	0	1	1	0	0	0	1	1	0	1	1	1	0	0	0	0	0	1	0	65	0	0	0	1	0	1	0	0	1	1	0	1	0	0	0	0	0	1	0	1
0	1	0	1	1	0	0	1	0	0	0	1	1	0	0	0	0	0	1	0	0	0	0	1	0	1	1	0	0	65	1	0	0	1	1	1	0	0	1	1	0	1	0	0	0	0	0	1	0	1
1	0	1	0	0	1	1	0	1	1	1	0	0	1	1	1	0	0	1	0	0	0	1	1	1	1	0	0	1	0	0	1	0	0	1	0	1	1	0	0	0	1	0	0	0	0	0	0	0	1
1	0	1	0	0	1	1	0	1	1	1	0	0	1	0	1	0	0	1	0	0	0	1	1	1	1	0	0	0	0	0	0	0	0	1	0	1	1	1	1	0	1	1	1	1	1	1	0	1	1
1	0	1	0	0	1	1	0	1	1	1	0	0	1	1	1	0	0	1	0	0	0	1	1	1	1	0	0	1	32	0	0	0	0	1	0	1	0	0	0	0	1	1	1	1	1	1	0	1	1
1	0	1	0	0	1	1	0	1	0	0	0	0	0	1	1	0	0	1	0	0	0	0	1	0	1	0	0	1	65	0	1	1	0	1	0	0	0	1	1	0	1	0	0	0	0	0	0	0	1
1	0	1	0	0	1	1	0	1	1	1	0	0	1	1	1	0	0	1	0	0	0	1	1	1	1	0	0	1	32	0	0	0	0	1	0	0	1	0	0	0	1	1	1	1	1	1	0	1	1
0	1	0	1	1	0	0	1	0	0	0	1	1	0	0	0	1	0	0	1	1	1	0	0	0	0	1	1	0	65	1	0	0	1	0	0	0	0	1	1	1	0	0	0	0	0	0	0	0	0
1	0	1	0	0	1	1	0	1	1	1	0	0	1	1	1	0	0	1	0	0	0	1	1	1	1	0	0	1	65	0	1	1	0	1	0	1	0	0	0	0	1	1	1	1	1	1	0	1	1
0	1	0	1	1	0	0	1	0	0	0	1	1	0	0	0	0	1	1	0	0	0	0	1	0	1	1	1	0	256	1	0	0	0	1	1	0	0	1	1	0	1	0	0	0	0	0	1	0	1
1	0	1	0	0	1	1	0	1	0	0	0	0	1	1	1	0	0	1	0	0	0	0	1	0	1	0	0	1	65	0	0	1	0	1	0	0	0	1	1	0	1	0	0	0	0	0	0	0	1
1	0	1	0	0	1	1	0	1	1	1	0	0	1	1	1	0	0	1	0	0	0	0	1	0	1	0	0	1	32	0	1	1	0	1	0	1	0	1	1	0	1	0	0	0	0	0	0	0	1
0	1	0	1	1	0	0	1	0	0	0	1	1	0	0	0	1	1	1	0	0	0	0	1	0	1	1	1	0	256	1	0	0	0	0	1	0	0	1	1	0	1	0	0	0	0	0	1	0	1
1	0	1	0	0	1	1	0	1	1	1	1	1	0	1	0	0	0	1	0	0	0	1	1	0	1	0	0	0	32	0	0	1	1	0	0	0	0	1	1	0	1	0	0	0	0	0	0	0	1
0	1	0	1	1	0	0	1	0	0	0	1	1	0	0	0	1	0	1	0	0	0	0	1	0	1	0	0	0	65	0	0	0	1	0	0	0	0	1	1	1	0	0	0	0	0	0	0	0	0
1	0	1	0	0	1	1	0	1	1	1	0	0	1	0	0	0	1	1	0	0	0	1	0	1	1	0	0	0	256	0	0	0	0	1	0	1	1	1	1	0	1	1	1	1	1	1	0	1	1
1	0	1	0	0	1	1	0	1	1	1	0	0	1	1	1	0	0	1	0	0	0	1	1	1	1	0	0	1	0	0	1	0	0	1	0	1	1	0	0	0	1	0	0	0	0	0	0	0	1
1	0	1	0	0	1	1	0	1	1	1	1	1	0	1	0	0	0	1	0	0	0	1	1	0	1	0	0	0	65	0	0	0	0	1	0	0	0	1	1	0	1	0	0	0	0	0	0	0	1
0	1	0	1	1	0	0	1	0	0	0	1	1	0	0	0	1	1	0	1	1	1	0	0	0	0	1	0	0	65	1	0	0	1	0	0	0	0	1	1	1	0	0	0	0	0	0	0	0	0
0	1	0	1	1	0	0	1	0	0	0	1	1	0	0	0	1	0	0	1	1	1	0	0	0	0	1	0	0	128	1	0	0	0	0	0	0	0	1	1	1	0	0	0	0	0	0	0	0	0
1	0	1	0	0	1	1	0	1	1	1	0	0	1	1	1	0	0	1	0	0	0	1	1	1	1	0	0	1	65	0	1	1	0	1	0	0	1	0	0	0	1	0	0	0	0	0	0	0	1
0	1	0	1	1	0	0	1	0	0	0	1	1	0	0	0	1	1	0	1	1	1	0	0	0	0	1	0	0	65	1	0	0	1	0	0	0	0	1	1	1	0	0	0	0	0	0	0	0	0
1	0	1	0	0	1	1	0	1	1	1	0	0	1	0	0	0	1	1	0	0	0	1	0	1	1	0	0	0	0	0	0	0	0	1	0	1	1	1	1	0	1	1	1	1	1	1	0	1	1
0	1	0	1	1	0	0	1	0	0	0	1	1	0	0	0	1	1	0	1	1	1	0	0	0	0	1	0	0	65	1	0	0	1	0	0	0	0	1	1	1	0	0	0	0	0	0	0	0	0
1	0	1	0	0	1	1	0	1	1	1	0	0	1	1	1	0	0	1	0	0	0	1	1	1	1	0	0	1	65	0	0	1	0	1	0	0	1	0	0	0	1	0	0	0	0	0	0	0	1
1	0	1	0	0	1	1	0	1	0	0	0	0	1	1	0	0	0	1	0	0	0	0	1	0	1	0	0	1	65	0	1	1	0	1	1	0	1	1	1	0	1	0	0	0	0	0	0	0	1
1	0	1	0	0	1	1	0	1	1	1	0	0	1	0	1	0	0	1	0	0	0	1	0	1	1	0	0	0	256	0	0	1	0	1	0	1	1	1	1	0	1	1	1	1	1	1	0	1	1
0	1	0	1	1	0	0	1	0	0	0	1	1	0	0	0	1	1	0	1	1	1	0	0	0	0	0	1	0	65	0	0	0	1	0	1	0	0	1	1	0	1	0	0	0	0	0	1	0	1
1	0	1	0	0	1	1	0	1	1	1	0	0	1	1	1	0	0	1	0	0	0	1	1	1	1	0	0	1	0	0	1	0	0	1	0	1	0	0	0	0	1	1	1	1	1	1	0	1	1
1	0	1	0	0	1	1	0	1	1	1	0	0	1	0	0	0	1	1	0	0	0	1	1	1	1	0	0	0	0	0	0	0	0	1	0	1	1	1	1	0	1	1	1	1	1	1	0	1	1
1	0	1	0	0	1	1	0	1	1	1	0	0	1	1	1	0	0	1	0	0	0	1	1	1	1	0	0	1	65	1	0	1	1	1	0	1	0	0	0	0	1	1	1	1	1	1	0	1	1
0	1	0	1	1	0	0	0	0	0	0	1	1	0	0	0	0	0	1	0	0	0	0	1	0	1	0	0	0	65	1	0	0	1	1	0	0	0	1	1	1	0	0	0	0	0	0	0	0	1
0	1	0	1	1	0	0	1	0	0	0	1	1	0	0	0	1	0	0	1	1	1	0	0	0	0	1	1	0	65	1	0	0	1	0	0	0	0	1	1	1	0	0	0	0	0	0	0	0	0
0	1	0	1	1	0	0	1	0	0	0	1	1	0	0	0	0	1	1	0	0	0	0	1	0	1	1	1	0	256	1	0	0	0	1	1	0	0	1	1	0	1	0	0	0	0	0	1	0	1
1	0	1	0	0	1	1	0	1	1	1	0	0	1	1	1	0	0	1	0	0	0	1	1	1	1	0	0	1	65	0	0	0	0	1	0	1	0	0	0	0	1	1	1	1	1	1	0	1	1
0	1	0	1	1	0	0	1	0	0	0	1	1	0	0	0	1	1	0	1	1	1	0	0	0	0	0	1	0	65	0	0	0	1	0	1	0	0	1	1	0	1	0	0	0	0	0	1	0	1
1	0	1	0	0	1	1	0	1	1	1	0	0	1	1	1	0	0	1	0	0	0	0	1	0	1	0	0	0	256	0	0	1	1	1	0	0	0	1	1	0	1	0	0	0	0	0	1	0	1
0	1	0	1	1	0	0	1	0	0	0	1	1	0	0	0	1	0	0	1	1	1	0	0	0	0	1	1	0	65	1	0	0	0	0	0	0	0	1	1	1	0	0	0	0	0	0	0	0	0
1	0	1	0	0	1	1	0	1	1	1	0	0	1	1	1	0	0	1	0	0	0	1	1	1	1	0	0	1	65	0	1	1	0	1	0	0	1	0	0	0	1	0	0	0	0	0	0	0	1
1	0	1	0	1	1	1	0	1	0	0	0	0	0	1	1	0	0	1	0	0	0	0	1	0	1	0	0	0	0	0	1	0	0	1	0	1	1	1	1	0	1	0	0	0	0	0	0	0	1
0	1	0	1	1	0	0	1	0	0	0	1	1	0	0	0	0	1	1	0	0	0	0	1	0	1	1	1	0	256	1	0	0	0	1	1	0	0	1	1	0	1	0	0	0	0	0	1	0	1
0	1	0	1	1	0	0	1	0	0	0	1	1	0	0	0	1	1	1	0	0	0	0	1	0	1	0	1	0	256	0	0	0	1	0	1	0	0	1	1	0	1	0	0	0	0	0	1	0	1
0	1	0	1	1	0	0	1	0	0	0	1	1	0	0	0	0	1	1	0	0	0	0	1	0	1	1	1	0	256	1	0	0	0	1	1	0	0	1	1	0	1	0	0	0	0	0	1	0	1
1	0	1	0	0	1	1	0	1	1	1	0	0	1	1	1	0	0	1	0	0	0	1	1	1	1	0	0	1	65	0	0	1	0	1	0	0	1	0	0	0	1	0	0	0	0	0	0	0	1
0	1	0	1	1	0	0	1	0	0	0	1	1	0	0	0	0	1	1	0	0	0	0	1	0	1	1	1	0	256	1	0	0	0	1	1	0	0	1	1	0	1	0	0	0	0	0	1	0	1
1	0	1	0	0	1	1	0	1	1	1	0	0	1	1	1	0	0	1	0	0	0	1	1	1	1	0	0	1	65	0	1	0	0	1	0	1	0	0	0	0	1	1	1	1	1	1	0	1	1
0	1	0	1	1	0	0	1	0	0	0	1	1	0	0	0	1	1	0	1	1	1	0	0	0	0	1	0	0	65	1	0	0	1	0	0	0	0	1	1	1	0	0	0	0	0	0	0	0	0
1	0	1	0	0	1	1	0	1	1	1	0	0	1	0	1	0	0	1	0	0	0	1	1	1	1	0	0	0	32	0	0	1	0	1	0	1	1	1	1	0	1	1	1	1	1	1	0	1	1
1	0	0	0	0	1	1	1	0	1	1	0	0	1	1	0	0	0	1	0	0	0	0	1	1	1	0	0	0	65	0	0	0	0	1	0	1	1	1	1	0	1	0	0	0	0	0	0	0	1
0	1	0	1	1	0	0	1	0	0	0	1	1	0	0	0	1	1	0	1	1	1	0	0	0	0	1	0	0	65	1	0	0	1	0	0	0	0	1	1	1	0	0	0	0	0	0	0	0	0
1	0	1	0	0	1	0	0	0	1	1	0	0	1	1	1	0	0	1	0	0	0	1	1	0	1	0	0	0	32	0	1	1	0	1	0	0	0	1	1	0	1	0	0	0	0	0	0	0	1
1	0	1	0	0	1	1	0	1	1	1	0	0	1	0	0	0	0	1	0	0	0	0	1	0	1	0	0	1	32	0	1	0	0	1	0	0	0	1	1	0	1	0	0	0	0	0	0	0	1
0	1	0	1	1	0	0	1	0	0	0	1	1	0	0	0	1	1	0	1	1	1	0	0	0	0	0	1	0	65	0	0	0	1	0	1	0	0	1	1	0	1	0	0	0	0	0	1	0	1
1	0	1	0	0	1	1	0	1	0	0	0	0	0	1	0	1	0	1	0	0	0	0	1	0	1	0	0	1	65	0	1	1	0	0	0	0	0	1	1	0	1	0	0	0	0	0	0	0	1
0	1	0	1	1	0	0	1	0	0	0	1	1	0	0	0	1	1	0	1	1	1	0	0	0	0	0	1	0	65	0	0	0	1	0	1	0	0	1	1	0	1	0	0	0	0	0	1	0	1
1	0	1	0	0	1	1	0	1	1	1	0	0	1	1	1	0	0	1	0	0	0	1	1	1	1	0	0	1	32	0	0	0	0	1	0	1	0	0	0	0	1	1	1	1	1	1	0	1	1
1	0	1	0	0	1	1	0	1	0	0	0	0	1	0	0	0	0	1	0	0	0	0	1	1	1	0	0	0	65	0	0	1	0	1	0	0	0	1	1	0	1	0	0	0	0	0	0	0	1
0	1	0	1	1	0	0	1	0	0	0	1	1	0	0	0	1	1	0	1	1	1	0	0	0	0	0	1	0	65	0	0	0	1	0	1	0	0	1	1	0	1	0	0	0	0	0	1	0	1
1	0	1	0	0	1	1	0	1	1	1	0	0	1	1	1	0	0	1	0	0	0	0	1	0	1	0	0	1	0	0	1	0	0	1	0	1	0	0	0	0	1	0	0	0	0	0	0	0	1
1	0	1	0	0	1	1	0	1	1	1	1	1	0	1	0	0	0	1	0	0	0	1	1	0	1	0	0	0	65	0	1	0	0	1	0	0	0	1	1	0	1	0	0	0	0	0	0	0	1
0	1	0	1	1	0	0	1	0	0	0	1	1	0	0	0	1	1	0	1	1	1	0	0	0	0	0	1	0	65	0	0	0	1	0	1	0	0	1	1	0	1	0	0	0	0	0	1	0	1
1	0	1	0	0	1	1	0	1	1	1	0	0	1	0	1	0	0	1	0	0	0	1	1	1	1	0	0	0	65	0	1	1	0	1	0	1	1	1	1	0	1	1	1	1	1	1	0	1	1
1	0	1	0	0	1	1	0	1	1	1	1	1	0	1	0	0	0	1	0	0	0	1	1	0	1	0	0	0	65	0	1	1	1	0	0	0	0	1	1	0	1	0	0	0	0	0	0	0	1
1	0	1	0	0	1	1	0	1	1	1	0	0	1	1	1	0	1	1	0	0	0	0	1	0	1	0	0	0	0	0	1	0	0	1	0	1	0	1	1	0	1	0	0	0	0	0	1	0	1
1	0	1	0	0	1	1	0	1	1	1	1	1	0	1	0	0	0	1	0	0	0	1	1	0	1	0	0	0	65	0	1	1	0	0	0	0	0	1	1	0	1	0	0	0	0	0	0	0	1
1	0	1	0	0	1	1	0	1	1	1	0	0	1	1	1	0	0	1	0	0	0	1	1	1	1	0	0	1	65	0	1	1	0	1	0	1	0	0	0	0	1	1	1	1	1	1	0	1	1
1	0	1	0	0	1	1	0	1	1	1	0	0	1	1	1	0	0	1	0	0	0	1	1	1	1	0	0	1	0	0	1	0	0	1	0	0	1	0	0	0	1	1	1	1	1	1	0	1	1
0	1	0	1	1	0	0	1	0	0	0	1	1	0	0	0	0	1	1	0	0	0	0	1	0	1	1	1	0	256	1	0	0	0	1	1	0	0	1	1	0	1	0	0	0	0	0	1	0	1
1	0	1	0	0	1	1	0	1	0	0	0	0	1	0	0	0	0	1	0	0	0	0	1	1	1	0	0	0	0	0	0	1	0	1	0	0	0	1	1	0	1	0	0	0	0	0	0	0	1
0	1	0	1	1	0	0	1	0	0	0	1	1	0	0	0	1	0	1	0	0	0	0	1	0	1	0	0	0	65	0	0	0	1	0	0	0	0	1	1	1	0	0	0	0	0	0	0	0	0
1	1	1	1	1	0	1	0	1	0	0	1	1	0	0	0	0	0	1	0	0	0	0	1	0	1	0	0	0	65	0	0	0	0	1	0	1	1	1	1	0	1	0	0	0	0	0	0	0	1
0	1	0	1	1	0	0	1	0	0	0	1	1	0	0	0	1	1	1	0	0	0	0	1	0	1	1	1	0	128	1	0	0	1	0	0	0	0	1	1	1	0	0	0	0	0	0	0	0	0
0	1	0	1	1	0	0	1	0	0	0	1	1	0	0	0	1	0	0	1	1	1	0	0	0	0	1	1	0	65	1	0	0	0	0	0	0	0	1	1	1	0	0	0	0	0	0	0	0	0
0	1	0	1	1	0	0	1	0	0	0	1	1	0	0	0	0	1	1	0	0	0	0	1	0	1	1	1	0	256	1	0	0	0	1	1	0	0	1	1	0	1	0	0	0	0	0	1	0	1
0	1	0	1	1	0	0	1	0	0	0	1	1	0	0	0	1	1	0	1	1	1	0	0	0	0	0	1	0	65	0	0	0	1	0	0	0	0	1	1	1	0	0	0	0	0	0	0	0	0
0	1	0	1	1	0	0	1	0	0	0	1	1	0	0	0	1	1	0	1	1	1	0	0	0	0	0	1	0	65	0	0	0	1	0	1	0	0	1	1	0	1	0	0	0	0	0	1	0	1
0	1	0	1	1	0	0	1	0	0	0	1	1	0	0	0	0	1	1	0	0	0	0	1	0	1	1	1	0	256	1	0	0	0	1	1	0	0	1	1	0	1	0	0	0	0	0	1	0	1
0	1	0	1	1	0	0	1	0	0	0	1	1	0	0	0	1	0	0	1	1	1	0	0	0	0	1	1	0	256	1	0	0	0	0	0	0	0	1	1	1	0	0	0	0	0	0	0	0	0
0	1	0	1	1	0	0	1	0	0	0	1	1	0	0	0	1	1	0	1	1	1	0	0	0	0	1	0	0	65	1	0	0	1	0	0	0	0	1	1	1	0	0	0	0	0	0	0	0	0
0	0	0	0	0	1	0	0	0	0	0	0	0	1	1	0	1	0	1	0	0	0	0	1	0	1	0	0	0	65	0	0	0	0	0	0	0	0	1	1	1	0	0	0	0	0	0	0	0	0
1	0	1	0	0	1	1	0	1	0	0	0	0	1	1	0	0	1	1	0	0	0	0	1	0	1	0	0	1	0	0	0	0	0	1	1	0	1	1	1	0	1	0	0	0	0	0	0	0	1
0	1	0	1	1	0	0	1	0	0	0	1	1	0	0	0	1	1	0	1	1	1	0	0	0	0	1	0	0	65	1	0	0	1	0	0	0	0	1	1	1	0	0	0	0	0	0	0	0	0
1	0	1	0	0	1	1	0	1	1	1	0	0	1	1	1	0	0	1	0	0	0	1	1	1	1	0	0	1	65	1	1	0	0	1	0	0	1	0	0	0	1	0	0	0	0	0	0	0	1
0	1	0	1	1	0	0	1	0	0	0	1	1	0	0	0	1	1	0	1	1	1	0	0	0	0	0	1	0	65	0	0	0	1	0	1	0	0	1	1	0	1	0	0	0	0	0	1	0	1
1	0	1	0	0	1	1	0	1	1	1	1	1	0	1	0	0	0	1	0	0	0	1	1	0	1	0	0	0	65	0	0	1	0	0	0	0	0	1	1	0	1	0	0	0	0	0	0	0	1
1	0	1	0	0	1	1	0	1	0	0	0	0	1	1	0	0	0	1	0	0	0	0	1	0	1	0	0	1	65	0	0	1	1	1	1	0	1	1	1	0	1	0	0	0	0	0	0	0	1
1	0	1	0	0	1	1	0	1	1	1	0	0	1	1	1	0	0	1	0	0	0	0	1	0	1	0	0	1	65	0	1	1	0	1	0	0	0	0	0	0	1	0	0	0	0	0	0	0	1
0	1	0	1	1	0	0	1	0	0	0	1	1	0	0	0	1	1	0	1	1	1	0	0	0	0	1	0	0	65	1	0	0	1	0	0	0	0	1	1	1	0	0	0	0	0	0	0	0	0
0	1	0	1	1	0	0	1	0	0	0	1	1	0	0	0	1	1	0	1	1	1	0	0	0	0	1	0	0	65	1	0	0	1	0	0	0	0	1	1	1	0	0	0	0	0	0	0	0	0
0	1	0	1	1	0	0	1	0	0	0	1	1	0	0	0	1	1	0	1	1	1	0	0	0	0	0	1	0	65	0	0	0	1	0	1	0	0	1	1	0	1	0	0	0	0	0	1	0	1
1	0	1	0	0	1	1	0	1	1	1	0	0	1	1	1	0	0	1	0	0	0	1	1	1	1	0	0	1	0	0	0	0	0	1	0	1	0	0	0	0	1	1	1	1	1	1	0	1	1
0	1	0	1	1	0	0	1	0	0	0	1	1	0	0	0	1	1	0	1	1	1	0	0	0	0	1	0	0	65	1	0	0	1	0	0	0	0	1	1	1	0	0	0	0	0	0	0	0	0
0	1	0	1	1	0	0	1	0	0	0	1	1	0	0	0	1	1	0	1	1	1	0	0	0	0	0	1	0	65	0	0	0	1	0	1	0	0	1	1	0	1	0	0	0	0	0	1	0	1
1	0	1	0	0	1	1	0	1	1	1	0	0	1	1	1	0	0	1	0	0	0	1	1	1	0	0	0	1	65	0	1	0	0	1	0	0	1	0	0	0	1	0	0	0	0	0	0	0	1
0	1	0	1	1	0	0	1	0	0	0	1	1	0	0	0	0	1	1	0	0	0	0	1	0	1	1	1	0	256	1	0	0	0	1	1	0	0	1	1	0	1	0	0	0	0	0	1	0	1
1	0	1	0	0	1	1	0	1	1	1	0	0	1	1	1	0	0	1	0	0	0	0	1	0	1	0	0	1	32	0	0	1	0	1	0	0	0	1	1	0	1	0	0	0	0	0	0	0	1
0	1	0	1	1	0	0	1	0	0	0	1	1	0	0	0	1	1	0	1	1	1	0	0	0	0	1	0	0	65	1	0	0	1	0	0	0	0	1	1	1	0	0	0	0	0	0	0	0	0
0	1	0	1	1	0	0	1	0	0	0	1	1	0	0	0	1	1	1	0	0	0	0	1	0	1	1	1	0	256	1	0	0	1	0	1	0	0	1	1	0	1	0	0	0	0	0	1	0	1
1	0	1	0	0	1	0	0	0	1	1	0	0	1	1	1	0	0	1	0	0	0	0	1	0	1	0	0	0	0	0	0	0	0	1	0	1	1	1	1	0	1	1	1	1	1	1	0	1	1
1	0	1	0	0	1	1	0	1	1	1	0	0	1	1	1	0	0	1	0	0	0	1	1	1	1	0	0	1	0	0	0	0	0	1	0	0	1	0	0	0	1	1	1	1	1	1	0	1	1
0	1	0	1	1	0	0	1	0	0	0	1	1	0	0	0	1	1	0	1	1	1	0	0	0	0	1	0	0	65	1	0	0	1	0	0	0	0	1	1	1	0	0	0	0	0	0	0	0	0
1	0	1	0	0	1	1	0	1	1	1	0	0	1	0	1	0	0	1	0	0	0	1	1	1	1	0	0	0	65	0	0	0	0	1	0	1	1	1	1	0	1	0	0	0	0	0	0	0	1
1	0	1	0	0	1	1	0	1	1	1	0	0	1	1	1	0	0	1	0	0	0	1	1	1	1	0	0	1	0	0	0	0	0	1	0	1	0	0	0	0	1	1	1	1	1	1	0	1	1
0	1	0	1	1	0	0	1	0	0	0	1	1	0	0	0	1	1	0	1	1	1	0	0	0	0	0	1	0	65	0	0	0	1	0	1	0	0	1	1	0	1	0	0	0	0	0	1	0	1
0	1	0	1	1	0	0	1	0	0	0	1	1	0	0	0	1	1	0	1	1	1	0	0	0	0	0	1	0	65	0	0	0	1	0	1	0	0	1	1	0	1	0	0	0	0	0	1	0	1
1	0	1	0	0	1	1	0	1	0	0	0	0	1	1	0	0	1	1	0	0	0	0	1	0	1	0	0	1	65	0	1	1	0	0	0	0	1	1	1	0	1	0	0	0	0	0	0	0	1
1	1	1	1	1	0	1	0	1	0	0	1	1	0	1	0	0	0	1	0	0	0	0	0	0	1	0	0	0	256	0	0	1	0	1	0	0	1	1	1	0	1	0	0	0	0	0	0	0	1
0	1	0	1	1	0	0	1	0	0	0	1	1	0	0	0	0	0	1	0	0	0	0	1	0	1	1	0	0	65	1	0	0	1	1	1	0	0	1	1	0	1	0	0	0	0	0	1	0	1
0	1	0	1	1	0	0	1	0	0	0	1	1	0	0	0	1	1	0	1	1	1	0	0	0	0	0	1	0	65	0	0	0	1	0	1	0	0	1	1	0	1	0	0	0	0	0	1	0	1
0	1	0	1	1	0	0	1	0	0	0	1	1	0	0	0	1	0	0	1	1	1	0	0	0	0	1	1	0	65	1	0	0	1	0	0	0	0	1	1	1	0	0	0	0	0	0	0	0	0
0	1	0	1	1	0	0	1	0	0	0	1	1	0	0	0	1	1	0	1	1	1	0	0	0	0	0	1	0	65	0	0	0	1	0	1	0	0	1	1	0	1	0	0	0	0	0	1	0	1
0	1	0	1	1	0	0	1	0	0	0	1	1	0	0	0	1	1	0	1	1	1	0	0	0	0	0	1	0	65	0	0	0	1	0	0	0	0	1	1	1	0	0	0	0	0	0	0	0	0
1	0	1	0	0	1	1	0	1	1	1	0	0	1	1	1	0	0	1	0	0	0	1	1	1	1	0	0	1	65	0	1	0	1	1	0	1	0	0	0	0	1	1	1	1	1	1	0	1	1
0	1	0	1	1	0	0	1	0	0	0	1	1	0	0	0	1	1	0	1	1	1	0	0	0	0	1	0	0	65	1	0	0	1	0	0	0	0	1	1	1	0	0	0	0	0	0	0	0	0
1	0	1	0	0	1	1	0	1	1	1	0	0	1	1	1	0	0	1	0	0	0	0	1	0	1	0	0	0	32	0	1	1	0	0	0	0	0	0	0	0	1	0	0	0	0	0	1	0	1
0	1	0	1	1	0	0	1	0	0	0	1	1	0	0	0	1	1	0	1	1	1	0	0	0	0	1	0	0	65	1	0	0	1	0	0	0	0	1	1	1	0	0	0	0	0	0	0	0	0
1	0	1	0	0	1	1	0	1	1	1	0	0	1	1	1	0	0	1	0	0	0	1	1	1	1	0	0	1	65	0	1	1	0	1	0	0	1	0	0	0	1	0	0	0	0	0	0	0	1
0	1	0	1	1	0	0	1	0	0	0	1	1	0	0	0	1	1	0	1	1	1	0	0	0	0	0	1	0	65	0	0	0	1	0	1	0	0	1	1	0	1	0	0	0	0	0	1	0	1
1	0	1	0	0	1	1	0	1	1	1	0	0	1	0	1	0	0	1	0	0	0	1	1	1	1	0	0	0	65	0	1	1	0	1	0	1	1	1	1	0	1	1	1	1	1	1	0	1	1
0	1	0	1	1	0	0	1	0	0	0	1	1	0	0	0	1	0	0	1	1	1	0	0	0	0	1	1	0	65	1	0	0	0	0	0	0	0	1	1	1	0	0	0	0	0	0	0	0	0
0	1	0	1	1	0	0	1	0	0	0	1	1	0	0	0	1	1	0	1	1	1	0	0	0	0	0	1	0	65	0	0	0	1	0	1	0	0	1	1	0	1	0	0	0	0	0	1	0	1
0	1	0	1	1	0	0	1	0	0	0	1	1	0	0	0	1	1	0	1	1	1	0	0	0	0	0	1	0	65	0	0	0	1	0	1	0	0	1	1	0	1	0	0	0	0	0	1	0	1
1	0	1	0	0	1	1	0	1	1	1	0	0	1	0	0	0	0	1	0	0	0	1	1	1	1	0	0	0	32	0	1	1	1	1	0	1	1	1	1	0	1	1	1	1	1	1	0	1	1
1	0	1	0	0	1	1	0	1	1	1	0	0	1	1	1	0	0	1	0	0	0	1	1	1	1	0	0	1	65	0	0	1	0	1	0	1	0	0	0	0	1	1	1	1	1	1	0	1	1
1	0	1	0	0	1	1	0	1	1	1	0	0	1	0	1	0	0	1	0	0	0	1	1	1	1	0	0	0	32	0	0	1	0	1	0	1	1	1	1	0	1	1	1	1	1	1	0	1	1
1	0	1	0	0	1	1	0	1	1	1	0	0	1	0	1	0	0	1	0	0	0	1	1	1	1	0	0	0	32	0	0	0	0	1	0	1	1	1	1	0	1	1	1	1	1	1	0	1	1
1	0	1	0	0	1	1	0	1	0	0	0	0	1	1	0	0	0	1	0	0	0	0	1	0	1	0	0	1	65	0	1	0	0	0	0	0	1	1	1	0	1	0	0	0	0	0	0	0	1
0	1	0	1	1	0	0	1	0	0	0	1	1	0	0	0	1	1	0	1	1	1	0	0	0	0	1	0	0	65	1	0	0	1	0	0	0	0	1	1	1	0	0	0	0	0	0	0	0	0
0	1	0	1	1	0	0	1	0	0	0	1	1	0	0	0	1	1	0	1	1	1	0	0	0	0	1	0	0	65	1	0	0	1	0	0	0	0	1	1	1	0	0	0	0	0	0	0	0	0
1	0	1	0	0	1	1	0	1	0	0	0	0	1	1	1	0	1	1	0	0	0	0	1	0	1	0	0	1	0	0	1	0	0	0	0	0	0	1	1	0	1	0	0	0	0	0	0	0	1
0	1	0	1	1	0	0	1	0	0	0	1	1	0	0	0	1	1	0	1	1	1	0	0	0	0	0	1	0	65	0	0	0	1	0	1	0	0	1	1	0	1	0	0	0	0	0	1	0	1
1	0	1	0	0	1	1	0	1	0	0	0	0	1	1	0	0	0	1	0	0	0	0	1	0	1	0	0	1	32	0	1	1	0	0	0	0	1	1	1	0	1	0	0	0	0	0	0	0	1
1	0	1	0	1	0	1	0	1	0	0	1	1	0	0	0	0	0	1	0	0	0	0	1	0	1	0	0	0	65	0	0	1	0	1	0	0	0	1	1	0	1	0	0	0	0	0	0	0	1
1	0	1	0	0	1	1	0	1	1	1	0	0	1	1	1	0	1	1	0	0	0	1	1	1	1	0	0	1	0	0	0	0	0	0	0	0	1	0	0	0	1	1	1	1	1	1	0	1	1
1	0	1	0	0	1	1	0	1	1	1	0	0	1	1	1	0	0	1	0	0	0	0	1	1	1	0	0	0	32	0	1	0	0	1	0	0	1	1	1	0	1	0	0	0	0	0	0	0	1
0	1	0	1	1	0	0	1	0	0	0	1	1	0	0	0	1	1	0	1	1	1	0	0	0	0	0	1	0	65	0	0	0	1	0	1	0	0	1	1	0	1	0	0	0	0	0	1	0	1
1	0	1	0	1	1	1	0	1	0	0	0	0	0	0	0	1	1	1	0	0	0	0	1	0	1	0	0	0	0	1	1	1	0	0	0	0	0	1	1	0	1	0	0	0	0	0	0	0	1
0	1	0	1	1	0	0	1	0	0	0	1	1	0	0	0	0	0	1	0	0	0	0	1	0	1	1	1	0	65	1	0	0	1	1	1	0	0	1	1	0	1	0	0	0	0	0	1	0	1
1	0	1	0	1	0	1	0	1	0	0	1	1	0	1	0	0	0	1	0	0	0	0	1	0	1	0	0	0	0	1	1	1	0	1	0	0	0	1	1	0	1	0	0	0	0	0	0	0	1
0	1	0	1	1	0	0	1	0	0	0	1	1	0	0	0	1	1	0	1	1	1	0	0	0	0	1	1	0	256	1	0	0	0	0	0	0	0	1	1	1	0	0	0	0	0	0	0	0	0
0	1	0	1	1	0	0	1	0	0	0	1	1	0	0	0	1	0	0	1	1	1	0	0	0	0	1	1	0	65	1	0	0	0	0	0	0	0	1	1	1	0	0	0	0	0	0	0	0	0
0	1	0	1	1	0	0	1	0	0	0	1	1	0	0	0	0	1	1	0	0	0	0	1	0	1	1	1	0	256	1	0	0	0	1	1	0	0	1	1	0	1	0	0	0	0	0	1	0	1
0	1	0	1	1	0	0	0	0	0	0	1	1	0	0	0	0	0	1	0	0	0	0	1	0	1	0	0	0	65	1	0	0	1	0	0	0	0	1	1	1	0	0	0	0	0	0	0	0	1
0	1	0	1	1	0	0	1	0	0	0	1	1	0	0	0	0	1	1	0	0	0	0	1	0	1	1	1	0	256	1	0	0	0	1	1	0	0	1	1	0	1	0	0	0	0	0	1	0	1
0	1	0	1	1	0	0	1	0	0	0	1	1	0	0	0	1	1	0	1	1	1	0	0	0	0	0	1	0	65	0	0	0	1	0	1	0	0	1	1	0	1	0	0	0	0	0	1	0	1
0	1	0	1	1	0	0	1	0	0	0	1	1	0	0	0	0	1	1	0	0	0	0	1	0	1	1	1	0	256	1	0	0	0	1	1	0	0	1	1	0	1	0	0	0	0	0	1	0	1
1	0	1	0	0	1	1	0	1	1	1	0	0	1	1	1	0	0	1	0	0	0	1	1	1	1	0	0	1	0	0	0	0	0	1	0	1	0	0	0	0	1	1	1	1	1	1	0	1	1
1	0	1	0	0	1	1	0	1	1	1	0	0	1	1	1	0	0	1	0	0	0	1	1	1	1	0	0	1	65	0	1	1	0	1	0	1	1	0	0	0	1	0	0	0	0	0	0	0	1
0	1	0	1	1	0	0	1	0	0	0	1	1	0	0	0	0	1	1	0	0	0	0	1	0	1	1	1	0	256	1	0	0	0	1	1	0	0	1	1	0	1	0	0	0	0	0	1	0	1
0	1	0	1	1	0	0	1	0	0	0	1	1	0	0	0	0	1	1	0	0	0	0	1	0	1	1	1	0	256	1	0	0	0	1	1	0	0	1	1	0	1	0	0	0	0	0	1	0	1
1	0	1	0	0	1	1	0	1	1	1	0	0	1	1	1	0	0	1	0	0	0	1	1	1	1	0	0	1	32	0	0	1	0	1	0	0	1	0	0	0	1	0	0	0	0	0	0	0	1
1	0	1	0	0	1	1	0	1	0	0	0	0	1	0	1	0	0	1	0	0	0	0	1	1	1	0	0	0	65	0	0	1	0	1	0	0	0	1	1	0	1	0	0	0	0	0	0	0	1
1	0	1	0	0	1	1	0	1	0	0	0	0	1	1	1	0	0	1	0	0	0	0	1	0	1	0	0	1	65	0	0	0	1	1	0	0	0	1	1	0	1	0	0	0	0	0	0	0	1
1	0	1	0	1	0	1	0	1	0	0	1	1	0	0	0	0	0	1	0	0	0	0	1	0	1	0	0	0	65	0	0	1	0	1	0	0	0	1	1	0	1	0	0	0	0	0	0	0	1
1	0	1	0	0	1	1	0	1	1	1	0	0	1	1	1	0	0	1	0	0	0	1	1	1	1	0	0	1	32	0	0	0	0	1	0	1	1	0	0	0	1	0	0	0	0	0	0	0	1
0	1	0	1	1	0	0	1	0	0	0	1	1	0	0	0	1	1	1	0	0	0	0	1	0	1	1	1	0	256	1	0	0	1	0	0	0	0	1	1	1	0	0	0	0	0	0	0	0	0
0	1	0	1	1	0	0	1	0	0	0	1	1	0	0	0	1	1	0	1	1	1	0	0	0	0	0	1	0	65	0	0	0	1	0	1	0	0	1	1	0	1	0	0	0	0	0	1	0	1
0	1	0	1	1	0	0	1	0	0	0	1	1	0	0	0	1	0	0	1	1	1	0	0	0	0	1	1	0	65	1	0	0	0	0	0	0	0	1	1	1	0	0	0	0	0	0	0	0	0
0	1	0	1	1	0	0	1	0	0	0	1	1	0	0	0	1	1	0	1	1	1	0	0	0	0	0	1	0	65	0	0	0	1	0	1	0	0	1	1	0	1	0	0	0	0	0	1	0	1
0	1	0	1	1	0	0	1	0	0	0	1	1	0	0	0	1	0	0	1	1	1	0	0	0	0	1	1	0	65	1	0	0	0	0	0	0	0	1	1	1	0	0	0	0	0	0	0	0	0
0	1	0	1	1	0	0	1	0	0	0	1	1	0	0	0	0	1	1	0	0	0	0	1	0	1	1	1	0	256	1	0	0	0	1	1	0	0	1	1	0	1	0	0	0	0	0	1	0	1
0	1	0	1	1	0	0	1	0	0	0	1	1	0	0	0	0	1	1	0	0	0	0	1	0	1	1	1	0	256	1	0	0	0	1	1	0	0	1	1	0	1	0	0	0	0	0	1	0	1
0	1	0	1	1	0	0	1	0	0	0	1	1	0	0	0	1	1	0	1	1	1	0	0	0	0	1	0	0	65	1	0	0	1	0	0	0	0	1	1	1	0	0	0	0	0	0	0	0	0
0	1	0	1	1	0	0	1	0	0	0	1	1	0	0	0	1	0	0	1	1	1	0	0	0	0	1	1	0	256	1	0	0	0	0	0	0	0	1	1	1	0	0	0	0	0	0	0	0	0
1	0	1	0	0	1	1	0	1	1	1	0	0	1	1	1	0	0	1	0	0	0	1	1	1	1	0	0	1	65	0	1	1	1	1	0	1	0	0	0	0	1	1	1	1	1	1	0	1	1
1	0	1	0	0	1	0	0	0	1	1	0	0	1	1	1	0	0	1	0	0	0	0	1	0	1	0	0	0	65	0	1	0	0	1	0	1	1	1	1	0	1	1	1	1	1	1	0	1	1
1	0	1	0	0	1	1	0	1	1	1	0	0	1	1	1	0	0	1	0	0	0	1	1	1	1	0	0	1	0	0	0	0	0	1	0	0	1	0	0	0	1	0	0	0	0	0	0	0	1
1	0	1	0	0	1	1	0	1	0	0	0	0	1	0	0	0	0	1	0	0	0	0	1	1	1	0	0	0	65	0	1	1	0	1	0	0	0	1	1	0	1	0	0	0	0	0	0	0	1
0	1	0	1	1	0	0	1	0	0	0	1	1	0	0	0	1	1	0	1	1	1	0	0	0	0	0	1	0	65	0	0	0	1	0	1	0	0	1	1	0	1	0	0	0	0	0	1	0	1
1	0	1	0	0	1	1	0	1	1	1	0	0	1	1	1	0	0	1	0	0	0	0	1	0	1	0	0	0	65	0	0	1	0	1	0	0	0	1	1	0	1	0	0	0	0	0	1	0	1
0	1	0	1	1	0	0	1	0	0	0	1	1	0	0	0	1	1	0	1	1	1	0	0	0	0	1	0	0	65	1	0	0	1	0	0	0	0	1	1	1	0	0	0	0	0	0	0	0	0
1	0	1	0	0	1	1	0	1	1	1	0	0	1	1	1	0	0	1	0	0	0	1	1	1	1	0	0	1	0	0	1	0	0	1	0	0	0	0	0	0	1	1	1	1	1	1	0	1	1
1	0	1	0	0	1	1	0	1	0	0	0	0	0	1	1	0	0	1	0	0	0	0	1	0	1	0	0	1	65	0	0	1	1	1	0	0	0	1	1	0	1	0	0	0	0	0	0	0	1
1	0	1	0	0	1	0	0	0	1	1	0	0	1	1	1	0	0	1	0	0	0	0	1	0	1	0	0	0	65	0	1	1	0	1	0	1	1	1	1	0	1	1	1	1	1	1	0	1	1
0	1	0	1	1	0	0	1	0	0	0	1	1	0	0	0	1	1	0	1	1	1	0	0	0	0	1	0	0	65	1	0	0	1	0	0	0	0	1	1	1	0	0	0	0	0	0	0	0	0
1	0	1	0	0	1	1	0	1	1	1	0	0	1	1	1	0	0	1	0	0	0	1	1	1	1	0	0	1	65	0	1	1	0	1	0	0	1	0	0	0	1	0	0	0	0	0	0	0	1
1	0	1	0	1	1	1	0	1	0	0	0	0	0	1	1	0	0	1	0	0	0	0	1	0	1	0	0	0	65	0	0	1	0	1	0	0	0	1	1	0	1	0	0	0	0	0	0	0	1
0	1	0	1	1	0	0	1	0	0	0	1	1	0	0	0	1	1	0	1	1	1	0	0	0	0	1	0	0	65	1	0	0	1	0	0	0	0	1	1	1	0	0	0	0	0	0	0	0	0
0	1	0	1	1	0	0	1	0	0	0	1	1	0	0	0	0	1	1	0	0	0	0	1	0	1	1	1	0	256	1	0	0	0	1	1	0	0	1	1	0	1	0	0	0	0	0	1	0	1
1	0	1	0	0	1	1	0	1	1	1	0	0	1	1	1	0	0	1	0	0	0	1	1	1	1	0	0	1	65	0	0	0	0	1	0	1	0	0	0	0	1	1	1	1	1	1	0	1	1
0	1	0	1	1	0	0	1	0	0	0	1	1	0	0	0	0	0	1	0	0	0	0	1	0	1	1	1	0	65	1	0	0	1	1	1	0	0	1	1	0	1	0	0	0	0	0	1	0	1
0	1	0	0	1	0	0	0	0	0	0	0	0	0	1	0	1	1	1	0	0	0	0	1	0	1	0	0	0	128	1	0	0	1	0	0	0	0	0	0	1	0	0	0	0	0	0	0	0	0
1	0	1	0	0	1	1	0	1	1	1	0	0	1	1	1	0	0	1	0	0	0	1	1	1	1	0	1	1	32	0	0	0	0	1	0	0	1	0	0	0	1	0	0	0	0	0	0	0	1
1	0	1	0	0	1	1	0	1	1	1	0	0	1	1	1	0	0	1	0	0	0	1	1	1	1	0	0	1	32	0	1	1	0	1	0	1	0	0	0	0	1	1	1	1	1	1	0	1	1
0	1	0	1	1	0	0	1	0	0	0	1	1	0	0	0	1	1	0	1	1	1	0	0	0	0	1	1	0	256	1	0	0	1	0	1	0	0	1	1	0	1	0	0	0	0	0	1	0	1
0	1	0	1	1	0	0	1	0	0	0	1	1	0	0	0	1	1	0	1	1	1	0	0	0	0	0	1	0	65	0	0	0	1	0	0	0	0	1	1	1	0	0	0	0	0	0	0	0	0
1	0	1	0	0	1	1	0	1	0	0	0	0	1	1	0	0	0	1	0	0	0	0	1	0	1	0	0	1	65	0	1	1	0	0	0	0	1	1	1	0	1	0	0	0	0	0	0	0	1
0	1	0	1	1	0	0	1	0	0	0	1	1	0	0	0	1	1	0	1	1	1	0	0	0	0	0	1	0	65	0	0	0	1	0	1	0	0	1	1	0	1	0	0	0	0	0	1	0	1
0	1	0	1	1	0	0	1	0	0	0	1	1	0	0	0	1	1	0	1	1	1	0	0	0	0	0	1	0	65	0	0	0	1	0	1	0	0	1	1	0	1	0	0	0	0	0	1	0	1
0	0	0	0	0	1	0	0	0	0	0	0	0	0	1	0	1	0	1	0	0	0	0	1	0	1	0	0	0	0	0	0	1	0	0	0	0	1	1	1	1	0	0	0	0	0	0	0	0	0
0	1	0	1	1	0	0	1	0	0	0	1	1	0	0	0	0	0	1	0	0	0	0	1	0	1	1	1	0	65	1	0	0	1	1	1	0	0	1	1	0	1	0	0	0	0	0	1	0	1
1	0	1	0	0	1	1	0	1	1	1	0	0	1	1	1	0	0	1	0	0	0	1	1	1	1	0	0	1	0	0	1	0	0	1	0	1	0	0	0	0	1	1	1	1	1	1	0	1	1
0	1	0	1	1	0	0	1	0	0	0	1	1	0	0	0	1	0	0	1	1	1	0	0	0	0	1	1	0	65	1	0	0	1	0	0	0	0	1	1	1	0	0	0	0	0	0	0	0	0
1	0	1	0	0	1	1	0	1	1	1	0	0	0	0	1	0	0	1	0	0	0	1	1	0	1	0	0	0	0	0	1	0	0	1	0	0	1	1	1	0	1	0	0	0	0	0	0	0	1
0	1	0	1	1	0	0	1	0	0	0	1	1	0	0	0	1	1	0	1	1	1	0	0	0	0	0	1	0	65	0	0	0	1	0	1	0	0	1	1	0	1	0	0	0	0	0	1	0	1
1	0	1	0	0	1	1	0	1	1	1	0	0	1	1	1	0	0	1	0	0	0	1	1	1	1	0	0	1	65	0	0	0	0	1	0	1	0	0	0	0	1	1	1	1	1	1	0	1	1
1	0	1	0	0	1	1	0	1	1	1	0	0	1	1	1	0	0	1	0	0	0	1	1	1	1	0	0	1	65	0	1	1	0	1	0	0	1	0	0	0	1	0	0	0	0	0	0	0	1
1	0	1	0	0	1	1	0	1	1	1	0	0	1	0	1	0	0	1	0	0	0	1	1	1	1	0	0	0	0	0	0	0	0	1	0	1	1	1	1	0	1	1	1	1	1	1	0	1	1
0	1	0	1	1	0	0	1	0	0	0	1	1	0	0	0	1	0	0	1	1	1	0	0	0	0	1	0	0	128	1	0	0	0	0	0	0	0	1	1	1	0	0	0	0	0	0	0	0	0
1	0	1	0	0	1	1	0	1	1	1	0	0	1	1	1	0	0	1	0	0	0	0	1	0	1	0	0	1	32	0	1	0	0	0	0	0	0	0	0	0	1	0	0	0	0	0	0	0	1
1	0	1	0	0	1	1	0	1	1	1	0	0	1	1	1	0	0	1	0	0	0	1	1	1	1	0	0	1	0	0	0	0	0	1	0	1	0	0	0	0	1	1	1	1	1	1	0	1	1
0	1	0	1	1	0	0	1	0	0	0	1	1	0	0	0	1	1	0	1	1	1	0	0	0	0	0	1	0	65	0	0	0	1	0	1	0	0	1	1	0	1	0	0	0	0	0	1	0	1
0	1	0	1	1	0	0	1	0	0	0	1	1	0	0	0	1	1	0	1	1	1	0	0	0	0	1	0	0	65	1	0	0	1	0	0	0	0	1	1	1	0	0	0	0	0	0	0	0	0
0	1	0	1	1	0	0	1	0	0	0	1	1	0	0	0	1	0	1	0	0	0	0	1	0	1	0	0	0	65	0	0	1	1	0	1	0	0	1	1	0	1	0	0	0	0	0	1	0	1
0	1	0	1	1	0	0	1	0	0	0	1	1	0	0	0	0	1	1	0	0	0	0	1	0	1	1	1	0	256	1	0	0	0	1	1	0	0	1	1	0	1	0	0	0	0	0	1	0	1
0	1	0	1	1	0	0	1	0	0	0	1	1	0	0	0	1	1	0	1	1	1	0	0	0	0	0	1	0	65	0	0	0	1	0	1	0	0	1	1	0	1	0	0	0	0	0	1	0	1
0	1	0	1	1	0	0	1	0	0	0	1	1	0	0	0	1	1	1	0	0	0	0	1	0	1	1	1	0	256	1	0	0	1	0	0	0	0	1	1	1	0	0	0	0	0	0	0	0	0
1	0	1	0	0	1	1	0	1	1	1	0	0	1	1	1	0	0	1	0	0	0	0	1	0	1	0	0	1	0	0	0	0	0	1	0	1	0	1	1	0	1	0	0	0	0	0	0	0	1
1	0	1	0	0	1	0	0	0	1	1	0	0	1	1	1	0	0	1	0	0	0	0	1	0	1	0	0	0	65	0	1	0	0	1	0	1	1	1	1	0	1	1	1	1	1	1	0	1	1
1	0	1	0	0	1	1	0	1	1	1	0	0	1	1	1	0	0	1	0	0	0	1	1	1	1	0	0	1	0	0	0	0	0	1	0	1	1	0	0	0	1	0	0	0	0	0	0	0	1
0	1	0	1	1	0	0	1	0	0	0	1	1	0	0	0	1	1	0	1	1	1	0	0	0	0	1	0	0	65	1	0	0	1	0	0	0	0	1	1	1	0	0	0	0	0	0	0	0	0
0	1	0	1	1	0	0	1	0	0	0	1	1	0	0	0	0	1	1	0	0	0	0	1	0	1	1	1	0	256	1	0	0	0	1	1	0	0	1	1	0	1	0	0	0	0	0	1	0	1
0	1	0	1	1	0	0	1	0	0	0	1	1	0	0	0	1	1	0	1	1	1	0	0	0	0	0	1	0	65	0	0	0	1	0	1	0	0	1	1	0	1	0	0	0	0	0	1	0	1
1	0	1	0	0	1	1	0	1	1	1	0	0	1	1	1	0	0	1	0	0	0	0	1	0	1	0	0	1	0	0	1	1	0	1	0	0	0	1	1	0	1	0	0	0	0	0	0	0	1
0	1	0	1	1	0	0	1	0	0	0	1	1	0	0	0	1	1	0	1	1	1	0	0	0	0	1	0	0	65	1	0	0	1	0	0	0	0	1	1	1	0	0	0	0	0	0	0	0	0
0	1	0	1	1	0	0	1	0	0	0	1	1	0	0	0	1	1	1	0	0	0	0	1	0	1	1	1	0	256	1	0	0	0	0	0	0	0	1	1	1	0	0	0	0	0	0	0	0	0
1	0	1	0	0	1	1	0	1	0	0	0	0	1	1	1	0	0	1	0	0	0	0	1	0	1	0	0	1	32	0	1	0	0	1	0	0	0	1	1	0	1	0	0	0	0	0	0	0	1
0	1	0	1	1	0	0	1	0	0	0	1	1	0	0	0	1	0	1	0	0	0	0	1	0	1	0	0	0	65	0	0	1	1	0	1	0	0	1	1	0	1	0	0	0	0	0	1	0	1
1	0	1	0	0	1	1	0	1	1	1	0	0	1	1	1	0	0	1	0	0	0	1	1	1	1	0	0	1	32	0	1	1	0	1	0	1	0	0	0	0	1	1	1	1	1	1	0	1	1
1	0	1	0	0	1	0	0	0	1	1	0	0	1	1	1	0	0	1	0	0	0	0	1	0	1	0	0	0	0	0	0	0	0	0	0	0	1	1	1	0	1	1	1	1	1	1	0	1	1
1	0	1	0	0	1	0	0	0	1	1	0	0	1	1	1	0	0	1	0	0	0	0	1	0	1	0	0	0	65	0	0	1	0	1	0	1	1	1	1	0	1	1	1	1	1	1	0	1	1
0	1	0	1	1	0	0	1	0	0	0	1	1	0	0	0	1	1	0	1	1	1	0	0	0	0	0	1	0	65	0	0	0	1	0	1	0	0	1	1	0	1	0	0	0	0	0	1	0	1
0	1	0	1	1	0	0	1	0	0	0	1	1	0	0	0	0	1	1	0	0	0	0	1	0	1	0	0	0	0	0	0	0	0	1	1	0	0	1	1	0	1	0	0	0	0	0	1	0	1
1	0	1	0	0	1	1	0	1	1	1	0	0	1	0	1	0	0	1	0	0	0	1	0	1	1	0	0	0	32	1	1	0	0	1	0	1	1	1	1	0	1	1	1	1	1	1	0	1	1
1	0	1	0	0	1	1	0	1	1	1	0	0	1	1	1	0	0	1	0	0	0	1	1	1	1	0	0	1	0	0	1	0	0	1	0	1	1	0	0	0	1	0	0	0	0	0	0	0	1
1	0	1	0	0	1	1	0	1	1	1	0	0	1	1	1	0	0	1	0	0	0	0	1	0	1	0	0	1	32	0	0	1	0	1	0	0	0	1	1	0	1	0	0	0	0	0	0	0	1
0	1	0	1	1	0	0	1	0	0	0	1	1	0	0	0	1	1	0	1	1	1	0	0	0	0	1	0	0	65	1	0	0	1	0	0	0	0	1	1	1	0	0	0	0	0	0	0	0	0
0	1	0	1	1	0	0	1	0	0	0	1	1	0	0	0	1	1	0	1	1	1	0	0	0	0	0	1	0	65	0	0	0	1	0	1	0	0	1	1	0	1	0	0	0	0	0	1	0	1
0	1	0	1	1	0	0	1	0	0	0	1	1	0	0	0	1	1	0	1	1	1	0	0	0	0	1	0	0	65	1	0	0	1	0	0	0	0	1	1	1	0	0	0	0	0	0	0	0	0
0	1	0	1	1	0	0	1	0	0	0	1	1	0	0	0	1	1	0	1	1	1	0	0	0	0	1	0	0	65	1	0	0	1	0	0	0	0	1	1	1	0	0	0	0	0	0	0	0	0
1	0	1	0	0	1	1	0	1	1	1	0	0	1	0	1	0	0	1	0	0	0	1	1	1	1	0	0	0	32	0	0	1	0	1	0	1	1	1	1	0	1	1	1	1	1	1	0	1	1
0	1	0	1	1	0	0	1	0	0	0	1	1	0	0	0	1	1	0	1	1	1	0	0	0	0	0	1	0	65	0	0	0	1	0	1	0	0	1	1	0	1	0	0	0	0	0	1	0	1
1	0	1	0	0	1	1	0	1	1	1	0	0	1	1	1	0	0	1	0	0	0	1	1	1	1	0	0	1	65	0	0	1	0	1	0	1	0	0	0	0	1	1	1	1	1	1	0	1	1
0	1	0	1	1	0	0	1	0	0	0	1	1	0	0	0	0	1	1	0	0	0	0	1	0	1	1	1	0	256	1	0	0	0	1	1	0	0	1	1	0	1	0	0	0	0	0	1	0	1
1	0	1	0	0	1	1	0	1	1	1	0	0	1	1	1	0	0	1	0	0	0	0	1	0	1	0	0	0	65	0	0	1	0	1	0	0	0	0	0	0	1	0	0	0	0	0	1	0	1
1	0	1	0	0	1	1	0	1	0	0	0	0	1	1	1	0	0	1	0	0	0	0	1	0	1	0	0	1	32	0	1	1	0	1	1	0	0	1	1	0	1	0	0	0	0	0	0	0	1
0	1	0	1	1	0	0	1	0	0	0	1	1	0	0	0	0	1	1	0	0	0	0	1	0	1	1	1	0	256	1	0	0	0	1	1	0	0	1	1	0	1	0	0	0	0	0	1	0	1
1	0	1	0	0	1	1	0	1	1	1	0	0	1	1	1	0	0	1	0	0	0	1	1	1	1	0	0	1	65	0	0	0	0	1	0	1	1	0	0	0	1	0	0	0	0	0	0	0	1
0	1	0	1	1	0	0	1	0	0	0	1	1	0	0	0	0	1	1	0	0	0	0	1	0	1	1	1	0	256	1	0	0	0	1	1	0	0	1	1	0	1	0	0	0	0	0	1	0	1
0	1	0	1	1	0	0	1	0	0	0	1	1	0	0	0	1	1	0	1	1	1	0	0	0	0	1	0	0	65	1	0	0	1	0	0	0	0	1	1	1	0	0	0	0	0	0	0	0	0
1	0	1	0	0	1	0	0	0	1	1	0	0	1	1	1	0	0	1	0	0	0	0	1	0	1	0	0	0	65	0	1	1	0	1	0	1	1	1	1	0	1	1	1	1	1	1	0	1	1
0	1	0	1	1	0	0	1	0	0	0	1	1	0	0	0	1	0	0	1	1	1	0	0	0	0	0	1	0	65	0	0	0	0	0	1	0	0	1	1	0	1	0	0	0	0	0	1	0	1
1	0	1	0	0	1	1	0	1	0	0	0	0	0	1	1	0	0	1	0	0	0	0	1	0	1	0	0	1	65	0	0	0	0	1	0	0	0	1	1	0	1	0	0	0	0	0	0	0	1
0	1	0	1	1	0	0	1	0	0	0	1	1	0	0	0	1	1	0	1	1	1	0	0	0	0	0	1	0	65	0	0	0	1	0	1	0	0	1	1	0	1	0	0	0	0	0	1	0	1
1	0	1	0	0	1	1	0	1	1	1	0	0	1	1	1	0	0	1	0	0	0	1	1	1	1	0	0	1	65	0	1	1	0	1	0	0	1	0	0	0	1	0	0	0	0	0	0	0	1
0	1	0	1	1	0	0	1	0	0	0	1	1	0	0	0	1	1	0	1	1	1	0	0	0	0	0	1	0	65	0	0	0	1	0	1	0	0	1	1	0	1	0	0	0	0	0	1	0	1
0	1	0	1	1	0	0	1	0	0	0	1	1	0	0	0	1	1	0	1	1	1	0	0	0	0	0	1	0	65	0	0	0	1	0	1	0	0	1	1	0	1	0	0	0	0	0	1	0	1
0	1	0	1	1	0	0	1	0	0	0	1	1	0	0	0	1	1	0	1	1	1	0	0	0	0	0	1	0	65	0	0	0	1	0	1	0	0	1	1	0	1	0	0	0	0	0	1	0	1
0	1	0	1	1	0	0	1	0	0	0	1	1	0	0	0	1	1	0	1	1	1	0	0	0	0	1	0	0	65	1	0	0	1	0	0	0	0	1	1	1	0	0	0	0	0	0	0	0	0
1	0	1	0	0	1	0	0	0	1	1	0	0	1	1	1	0	0	1	0	0	0	0	1	0	1	0	0	0	65	0	1	1	0	1	0	1	1	1	1	0	1	1	1	1	1	1	0	1	1
1	0	1	0	0	1	1	0	1	1	1	0	0	1	1	1	0	0	1	0	0	0	1	1	1	1	0	0	1	65	0	1	1	0	1	0	1	0	0	0	0	1	1	1	1	1	1	0	1	1
1	0	1	0	0	1	1	0	1	1	1	0	0	1	1	1	0	0	1	0	0	0	1	1	1	1	0	0	1	32	0	1	1	0	1	0	1	1	0	0	0	1	0	0	0	0	0	0	0	1
1	0	1	0	0	1	1	0	1	1	1	0	0	1	1	1	0	0	1	0	0	0	1	1	1	1	0	0	1	0	0	0	0	0	0	0	0	0	0	0	0	1	1	1	1	1	1	0	1	1
0	1	0	1	1	1	0	0	0	0	0	1	1	0	0	0	1	0	1	0	0	0	0	1	0	1	0	0	0	65	0	0	0	0	0	0	0	0	1	1	1	0	0	0	0	0	0	0	0	0
1	0	1	0	0	1	1	0	1	1	1	0	0	1	1	1	0	0	1	0	0	0	1	1	1	1	0	0	1	0	0	1	0	0	1	0	1	1	0	0	0	1	0	0	0	0	0	0	0	1
0	1	0	1	1	1	1	0	1	0	0	1	1	0	0	0	0	0	1	0	0	0	0	1	0	1	0	0	1	65	0	0	0	0	0	0	0	1	1	1	0	1	0	0	0	0	0	0	0	1
1	0	1	0	0	1	1	0	1	1	1	0	0	1	1	1	0	0	1	0	0	0	1	1	1	1	0	0	1	65	0	1	1	0	1	0	1	0	0	0	0	1	1	1	1	1	1	0	1	1
0	1	0	1	1	0	0	1	0	0	0	1	1	0	0	0	1	1	0	1	1	1	0	0	0	0	0	1	0	65	0	0	0	1	0	1	0	0	1	1	0	1	0	0	0	0	0	1	0	1
0	1	0	0	1	0	0	0	0	0	0	0	0	0	1	0	1	1	1	0	0	0	0	1	0	1	0	0	0	128	1	0	0	1	0	0	0	0	0	0	1	0	0	0	0	0	0	0	0	0
1	0	1	0	0	1	1	0	1	0	0	0	0	0	1	0	0	0	1	0	0	0	0	1	0	0	0	0	1	65	0	1	1	0	1	0	0	0	1	1	0	1	0	0	0	0	0	0	0	1
1	0	1	0	0	1	1	0	1	1	1	0	0	1	1	1	0	0	1	0	0	0	1	1	1	1	0	0	1	65	0	1	1	0	1	0	0	1	0	0	0	1	0	0	0	0	0	0	0	1
1	0	1	0	0	1	1	0	1	1	1	0	0	1	1	1	0	0	1	0	0	0	1	1	1	1	0	0	1	32	0	0	1	0	1	0	0	1	0	0	0	1	0	0	0	0	0	0	0	1
0	1	0	1	1	0	0	1	0	0	0	1	1	0	0	0	1	1	0	1	1	1	0	0	0	0	0	1	0	65	0	0	0	1	0	1	0	0	1	1	0	1	0	0	0	0	0	1	0	1
0	1	0	1	1	0	0	1	0	0	0	1	1	0	0	0	1	1	0	1	1	1	0	0	0	0	0	1	0	65	0	0	0	1	0	1	0	0	1	1	0	1	0	0	0	0	0	1	0	1
0	1	0	1	1	0	0	1	0	0	0	1	1	0	0	0	1	1	0	1	1	1	0	0	0	0	0	1	0	65	0	0	0	1	0	1	0	0	1	1	0	1	0	0	0	0	0	1	0	1
1	0	1	0	0	1	1	0	1	1	1	0	0	1	1	1	0	0	1	0	0	0	1	1	1	1	0	0	1	256	0	0	1	0	1	0	1	0	0	0	0	1	1	1	1	1	1	0	1	1
1	0	1	0	0	1	1	0	1	1	1	0	0	1	1	1	0	0	1	0	0	0	1	1	1	1	0	0	1	0	0	1	0	0	1	0	1	0	0	0	0	1	1	1	1	1	1	0	1	1
1	0	1	0	0	1	1	0	1	1	1	0	0	1	1	1	0	0	1	0	0	0	1	1	1	1	0	0	1	0	0	0	0	0	1	0	1	0	0	0	0	1	1	1	1	1	1	0	1	1
1	0	1	0	0	1	1	0	1	1	1	0	0	1	1	1	0	0	1	0	0	0	1	1	1	1	0	0	1	32	0	0	1	0	1	0	1	0	0	0	0	1	1	1	1	1	1	0	1	1
0	1	0	1	1	0	0	1	0	0	0	1	1	0	0	0	1	1	0	1	1	1	0	0	0	0	0	1	0	65	0	0	0	1	0	0	0	0	1	1	1	0	0	0	0	0	0	0	0	0
0	1	0	1	1	0	0	1	0	0	0	1	1	0	0	0	1	1	0	1	1	1	0	0	0	0	0	1	0	65	0	0	0	1	0	1	0	0	1	1	0	1	0	0	0	0	0	1	0	1
1	0	1	0	0	1	1	0	1	1	1	0	0	1	0	1	0	0	1	0	0	0	1	0	1	1	0	0	0	0	0	0	0	0	1	0	1	1	1	1	0	1	1	1	1	1	1	0	1	1
1	0	0	0	0	0	0	0	0	0	0	0	0	1	1	1	0	0	1	0	0	0	0	1	0	1	0	1	0	65	0	0	0	0	0	0	0	0	1	1	0	1	0	0	0	0	0	0	0	1
1	0	1	0	0	1	1	0	1	1	1	0	0	1	1	1	0	0	1	0	0	0	1	1	1	1	0	0	1	65	0	1	1	0	1	0	1	0	0	0	0	1	1	1	1	1	1	0	1	1
0	1	0	1	1	0	0	1	0	0	0	1	1	0	0	0	0	1	1	0	0	0	0	1	0	1	1	1	0	256	1	0	0	0	1	1	0	0	1	1	0	1	0	0	0	0	0	1	0	1
0	1	0	1	1	0	0	1	0	0	0	1	1	0	0	0	1	1	0	1	1	1	0	0	0	0	1	0	0	65	1	0	0	1	0	0	0	0	1	1	1	0	0	0	0	0	0	0	0	0
0	1	0	1	1	0	0	1	0	0	0	1	1	0	0	0	1	1	0	1	1	1	0	0	0	0	1	0	0	65	1	0	0	1	0	0	0	0	1	1	1	0	0	0	0	0	0	0	0	0
1	0	1	0	0	1	1	0	1	1	1	0	0	1	0	1	0	0	1	0	0	0	1	1	1	1	0	0	0	65	0	1	0	0	1	0	1	1	1	1	0	1	1	1	1	1	1	0	1	1
0	1	0	1	1	0	0	1	0	0	0	1	1	0	0	0	1	1	0	1	1	1	0	0	0	0	1	0	0	65	1	0	0	1	0	0	0	0	1	1	1	0	0	0	0	0	0	0	0	0
1	0	1	0	0	1	1	0	1	0	0	0	0	1	1	1	0	0	1	0	0	0	0	1	0	1	0	0	1	65	0	0	1	0	1	0	0	0	1	1	0	1	0	0	0	0	0	0	0	1
0	1	0	1	1	0	0	1	0	0	0	1	1	0	0	0	1	1	0	1	1	1	0	0	0	0	0	1	0	65	0	0	0	1	0	1	0	0	1	1	0	1	0	0	0	0	0	1	0	1
1	0	1	0	0	1	1	0	1	1	1	0	0	1	1	1	0	0	1	0	0	0	1	1	1	1	0	0	1	0	0	0	0	0	1	0	1	0	0	0	0	1	1	1	1	1	1	0	1	1
0	1	0	1	1	0	0	1	0	0	0	1	1	0	0	0	1	1	1	0	0	0	0	1	0	1	0	0	0	0	0	0	0	0	0	0	0	0	1	1	1	0	0	0	0	0	0	0	0	0
1	0	1	0	0	1	0	0	0	1	1	0	0	1	1	1	0	0	1	0	0	0	0	1	0	1	0	0	0	0	0	0	0	0	0	0	0	1	1	1	0	1	1	1	1	1	1	0	1	1
1	0	1	0	0	1	0	0	0	1	1	0	0	1	1	1	0	0	1	0	0	0	0	1	0	1	0	0	0	32	0	1	1	0	1	0	1	1	1	1	0	1	1	1	1	1	1	0	1	1
1	0	1	0	0	1	1	0	1	1	1	0	0	1	1	1	0	0	1	0	0	0	1	1	1	1	0	0	1	65	0	1	1	0	1	0	0	1	0	0	0	1	0	0	0	0	0	0	0	1
1	0	1	0	0	1	1	0	1	1	1	0	0	1	1	1	0	0	1	0	0	0	1	1	1	1	0	0	1	32	0	1	1	0	1	0	1	0	0	0	0	1	1	1	1	1	1	0	1	1
0	1	0	1	1	0	0	1	0	0	0	1	1	0	0	0	1	1	0	1	1	1	0	0	0	0	0	1	0	65	0	0	0	1	0	1	0	0	1	1	0	1	0	0	0	0	0	1	0	1
1	0	0	0	0	1	1	1	0	1	1	0	0	1	1	0	0	0	1	0	0	0	0	1	1	1	0	0	0	0	0	1	0	0	1	0	1	1	1	1	0	1	0	0	0	0	0	0	0	1
0	1	0	1	1	0	0	1	0	0	0	1	1	0	0	0	1	0	0	1	1	1	0	0	0	0	1	0	0	65	1	0	0	1	0	0	0	0	1	1	1	0	0	0	0	0	0	0	0	0
1	1	0	0	1	0	0	0	0	0	0	1	1	0	1	0	0	0	1	0	0	0	0	1	0	1	0	0	0	65	1	1	0	1	1	0	0	1	1	1	0	1	0	0	0	0	0	0	0	1
1	0	1	0	0	1	0	0	0	1	1	0	0	1	1	1	0	0	1	0	0	0	0	1	0	1	0	0	0	65	0	1	1	0	1	0	1	1	1	1	0	1	1	1	1	1	1	0	1	1
0	1	0	1	1	0	0	1	0	0	0	1	1	0	0	0	1	1	0	1	1	1	0	0	0	0	1	0	0	65	1	0	0	1	0	0	0	0	1	1	1	0	0	0	0	0	0	0	0	0
1	0	1	0	0	1	1	0	1	1	1	0	0	1	1	1	0	0	1	0	0	0	1	1	1	1	0	0	1	65	0	0	1	0	1	0	0	1	0	0	0	1	0	0	0	0	0	0	0	1
0	1	0	1	1	0	0	1	0	0	0	1	1	0	0	0	0	1	1	0	0	0	0	1	0	1	1	1	0	256	1	0	0	0	1	1	0	0	1	1	0	1	0	0	0	0	0	1	0	1
0	1	0	1	1	0	0	1	0	0	0	1	1	0	0	0	1	1	0	1	1	1	0	0	0	0	1	0	0	65	1	0	0	1	0	0	0	0	1	1	1	0	0	0	0	0	0	0	0	0
0	1	0	1	1	0	0	1	0	0	0	1	1	0	0	0	1	1	0	1	1	1	0	0	0	0	1	1	0	256	1	0	0	0	0	1	0	0	1	1	0	1	0	0	0	0	0	1	0	1
1	0	1	0	0	1	1	0	1	1	1	1	1	0	1	0	0	0	1	0	0	0	1	1	0	1	0	0	0	65	0	1	1	0	0	0	0	0	1	1	0	1	0	0	0	0	0	0	0	1
0	1	0	1	1	0	0	1	0	0	0	1	1	0	0	0	1	1	0	1	1	1	0	0	0	0	1	0	0	65	1	0	0	1	0	0	0	0	1	1	1	0	0	0	0	0	0	0	0	0
1	0	1	1	0	0	1	0	1	0	0	1	1	0	0	1	0	0	1	0	0	0	0	1	0	1	0	0	0	65	0	1	1	0	1	0	1	1	1	1	0	1	0	0	0	0	0	0	0	1
0	1	0	1	1	0	0	1	0	0	0	1	1	0	0	0	0	1	1	0	0	0	0	1	0	1	1	1	0	256	1	0	0	0	1	1	0	0	1	1	0	1	0	0	0	0	0	1	0	1
1	1	1	1	1	0	1	0	1	0	0	1	1	0	1	0	0	0	1	0	0	0	0	1	0	1	0	0	0	256	0	0	1	0	1	0	0	1	1	1	0	1	0	0	0	0	0	0	0	1
0	1	0	1	1	0	0	1	0	0	0	1	1	0	0	0	1	0	0	1	1	1	0	0	0	0	1	1	0	65	1	0	0	1	0	0	0	0	1	1	1	0	0	0	0	0	0	0	0	0
0	1	0	1	1	0	0	1	0	0	0	1	1	0	0	0	1	1	0	1	1	1	0	0	0	0	0	1	0	65	0	0	0	1	0	1	0	0	1	1	0	1	0	0	0	0	0	1	0	1
1	0	1	0	0	1	1	0	1	1	1	0	0	1	1	1	0	0	1	0	0	0	1	1	1	1	0	0	1	32	0	1	1	0	1	0	0	1	0	0	0	1	0	0	0	0	0	0	0	1
0	1	0	1	1	0	0	1	0	0	0	1	1	0	0	0	1	1	1	0	0	0	0	1	0	1	1	1	0	128	1	0	0	1	0	0	0	0	1	1	1	0	0	0	0	0	0	0	0	0
1	0	1	0	0	1	1	0	1	1	1	0	0	1	1	1	0	0	1	0	0	0	1	1	1	1	0	0	1	0	0	0	0	0	1	0	0	1	0	0	0	1	1	1	1	1	1	0	1	1
0	1	0	1	1	0	0	1	0	0	0	1	1	0	0	0	0	1	1	0	0	0	0	1	0	1	1	1	0	256	1	0	0	0	1	1	0	0	1	1	0	1	0	0	0	0	0	1	0	1
0	1	0	1	1	0	0	1	0	0	0	1	1	0	0	0	1	1	0	1	1	1	0	0	0	0	0	1	0	65	0	0	0	1	0	1	0	0	1	1	0	1	0	0	0	0	0	1	0	1
1	0	1	0	0	1	1	0	1	1	1	1	1	0	1	0	0	0	1	0	0	0	1	1	0	1	0	0	0	65	0	0	1	0	0	0	0	0	1	1	0	1	0	0	0	0	0	0	0	1
1	0	1	0	0	1	1	0	1	1	1	0	0	1	1	1	0	0	1	0	0	0	0	1	0	1	0	0	1	65	0	1	0	0	1	0	0	0	0	0	0	1	0	0	0	0	0	0	0	1
1	0	1	0	0	1	1	0	1	1	1	0	0	1	0	0	0	0	1	0	0	0	1	1	1	1	0	0	0	0	0	1	0	0	1	0	1	1	1	1	0	1	1	1	1	1	1	0	1	1
1	0	1	0	0	1	1	0	1	1	1	0	0	1	1	1	0	0	1	0	0	0	1	1	1	1	0	0	1	65	0	1	1	0	1	0	1	0	0	0	0	1	1	1	1	1	1	0	1	1
1	0	0	0	0	1	1	1	0	1	1	0	0	1	1	0	0	0	1	0	0	0	0	1	1	1	0	0	0	65	0	1	1	0	1	0	1	0	1	1	0	1	0	0	0	0	0	0	0	1
0	1	0	1	1	0	0	1	0	0	0	1	1	0	0	0	1	1	0	1	1	1	0	0	0	0	1	0	0	65	1	0	0	1	0	0	0	0	1	1	1	0	0	0	0	0	0	0	0	0
0	1	0	1	1	1	1	0	1	0	0	1	1	0	0	0	0	0	0	1	1	1	0	0	0	0	1	1	1	65	1	0	0	1	1	0	0	0	1	1	0	1	0	0	0	0	0	0	0	1
1	0	1	0	0	1	0	0	0	1	1	0	0	1	1	1	0	0	1	0	0	0	0	1	0	1	0	0	0	65	0	1	0	0	1	0	1	1	1	1	0	1	1	1	1	1	1	0	1	1
1	0	1	0	0	1	1	0	1	0	0	0	0	1	0	1	0	0	1	0	0	0	0	1	1	1	0	0	0	65	0	1	1	0	1	0	0	0	1	1	0	1	0	0	0	0	0	0	0	1
0	1	0	1	1	0	0	1	0	0	0	1	1	0	0	0	0	1	1	0	0	0	0	1	0	1	1	1	0	256	1	0	0	0	1	1	0	0	1	1	0	1	0	0	0	0	0	1	0	1
1	0	1	0	0	1	1	0	1	1	1	0	0	1	1	1	0	0	1	0	0	0	1	1	1	1	0	0	1	0	0	1	1	0	1	0	1	0	0	0	0	1	1	1	1	1	1	0	1	1
1	0	1	0	0	1	1	0	1	1	1	0	0	1	1	1	0	0	1	0	0	0	1	1	1	1	0	0	1	0	0	1	0	0	1	0	1	1	0	0	0	1	0	0	0	0	0	0	0	1
0	1	0	1	1	0	0	1	0	0	0	1	1	0	0	0	0	1	1	0	0	0	0	1	0	1	1	1	0	256	1	0	0	0	1	1	0	0	1	1	0	1	0	0	0	0	0	1	0	1
0	1	0	1	1	0	0	1	0	0	0	1	1	0	0	0	1	1	0	1	1	1	0	0	0	0	1	0	0	65	1	0	0	1	0	0	0	0	1	1	1	0	0	0	0	0	0	0	0	0
0	1	0	1	1	0	0	1	0	0	0	1	1	0	0	0	1	1	0	1	1	1	0	0	0	0	0	1	0	65	0	0	0	1	0	1	0	0	1	1	0	1	0	0	0	0	0	1	0	1
1	0	1	0	0	1	1	0	1	1	1	0	0	1	0	1	0	0	1	0	0	0	1	1	1	1	0	0	0	65	0	0	1	0	1	0	1	1	1	1	0	1	0	0	0	0	0	0	0	1
1	0	1	0	0	1	1	0	1	1	1	0	0	1	1	1	0	0	1	0	0	0	1	1	1	1	0	0	1	32	0	1	0	0	1	0	1	1	0	0	0	1	0	0	0	0	0	0	0	1
0	1	0	1	1	0	0	1	0	0	0	1	1	0	0	0	1	1	0	1	1	1	0	0	0	0	0	1	0	65	0	0	0	1	0	1	0	0	1	1	0	1	0	0	0	0	0	1	0	1
0	1	0	1	1	0	0	1	0	0	0	1	1	0	0	0	1	1	0	1	1	1	0	0	0	0	0	1	0	65	0	0	0	1	0	1	0	0	1	1	0	1	0	0	0	0	0	1	0	1
0	1	0	1	1	0	0	1	0	0	0	1	1	0	0	0	1	1	0	1	1	1	0	0	0	0	0	1	0	65	0	0	0	1	0	1	0	0	1	1	0	1	0	0	0	0	0	1	0	1
1	0	1	0	0	1	1	0	1	0	0	0	0	1	1	1	0	0	1	0	0	0	0	1	0	1	0	0	1	65	0	0	1	1	1	1	0	0	1	1	0	1	0	0	0	0	0	0	0	1
1	0	1	0	0	1	1	0	1	1	1	0	0	1	0	0	1	0	1	0	0	0	0	1	0	1	0	0	1	0	1	0	1	0	0	0	0	0	1	1	0	1	0	0	0	0	0	0	0	1
0	1	0	1	1	0	0	1	0	0	0	1	1	0	0	0	1	1	0	1	1	1	0	0	0	0	0	1	0	65	0	0	0	1	0	1	0	0	1	1	0	1	0	0	0	0	0	1	0	1
1	0	1	0	0	1	1	0	1	1	1	0	0	1	1	1	0	0	1	0	0	0	1	1	1	1	0	0	1	65	0	0	1	1	1	0	1	0	0	0	0	1	1	1	1	1	1	0	1	1
0	1	0	1	1	0	0	1	0	0	0	1	1	0	0	0	1	0	0	1	1	1	0	0	0	0	1	1	0	65	1	0	0	0	0	0	0	0	1	1	1	0	0	0	0	0	0	0	0	0
1	0	1	0	0	1	1	0	1	1	1	0	0	1	0	1	0	0	1	0	0	0	1	1	1	1	0	0	0	65	0	0	0	0	1	0	1	1	1	1	0	1	1	1	1	1	1	0	1	1
1	0	1	0	0	1	1	0	1	1	1	0	0	1	0	1	0	0	1	0	0	0	1	0	1	1	0	0	0	65	0	0	0	0	1	0	1	1	1	1	0	1	1	1	1	1	1	0	1	1
0	1	0	1	1	0	0	1	0	0	0	1	1	0	0	0	1	1	0	1	1	1	0	0	0	0	0	1	0	65	0	0	0	1	0	1	0	0	1	1	0	1	0	0	0	0	0	1	0	1
0	1	0	1	1	0	0	1	0	0	0	1	1	0	0	0	1	0	0	1	1	1	0	0	0	0	1	1	0	65	1	0	0	1	0	0	0	0	1	1	1	0	0	0	0	0	0	0	0	0
0	1	0	1	1	0	0	1	0	0	0	1	1	0	0	0	1	1	0	1	1	1	0	0	0	0	0	0	0	256	0	0	0	0	0	1	0	0	1	1	0	1	0	0	0	0	0	1	0	1
1	0	1	0	0	1	1	0	1	1	1	1	1	0	1	0	0	0	1	0	0	0	1	1	0	1	0	0	0	65	0	0	1	0	1	0	0	0	1	1	0	1	0	0	0	0	0	0	0	1
1	0	1	0	0	1	1	0	1	1	1	0	0	1	1	1	0	0	1	0	0	0	1	1	1	1	0	0	1	0	0	0	0	0	1	0	0	0	0	0	0	1	1	1	1	1	1	0	1	1
1	0	0	0	0	1	1	1	0	1	1	0	0	1	1	0	0	0	1	0	0	0	0	1	1	1	0	0	0	0	0	1	0	0	1	0	1	0	1	1	0	1	0	0	0	0	0	0	0	1
1	0	1	0	0	1	1	0	1	1	1	0	0	1	1	1	0	0	1	0	0	0	1	1	1	1	0	0	1	65	0	1	1	0	1	0	1	0	0	0	0	1	1	1	1	1	1	0	1	1
0	1	0	1	1	0	0	1	0	0	0	1	1	0	0	0	1	1	0	1	1	1	0	0	0	0	0	1	0	65	0	0	0	1	0	1	0	0	1	1	0	1	0	0	0	0	0	1	0	1
0	1	0	1	1	0	0	1	0	0	0	1	1	0	0	0	0	1	1	0	0	0	0	1	0	1	0	0	0	256	0	0	0	0	1	1	0	0	1	1	0	1	0	0	0	0	0	1	0	1
1	0	1	0	0	1	1	0	1	1	1	0	0	1	1	1	0	0	1	0	0	0	1	1	1	1	0	0	1	32	0	0	1	0	1	0	1	0	0	0	0	1	1	1	1	1	1	0	1	1
0	1	0	1	1	0	0	1	0	0	0	1	1	0	0	0	1	1	0	1	1	1	0	0	0	0	1	0	0	65	1	0	0	1	0	0	0	0	1	1	1	0	0	0	0	0	0	0	0	0
0	1	0	1	1	0	0	1	0	0	0	1	1	0	0	0	1	1	0	1	1	1	0	0	0	0	0	1	0	65	0	0	0	1	0	0	0	0	1	1	1	0	0	0	0	0	0	0	0	0
0	1	0	1	1	0	0	1	0	0	0	1	1	0	0	0	0	1	1	0	0	0	0	1	0	1	1	1	0	256	1	0	0	0	1	1	0	0	1	1	0	1	0	0	0	0	0	1	0	1
1	1	1	1	1	0	1	0	1	0	0	1	1	0	1	0	0	0	1	0	0	0	0	1	0	1	0	0	0	65	0	1	1	0	1	0	0	1	1	1	0	1	0	0	0	0	0	0	0	1
0	1	0	1	1	0	0	1	0	0	0	1	1	0	0	0	1	1	0	1	1	1	0	0	0	0	1	0	0	65	1	0	0	1	0	0	0	0	1	1	1	0	0	0	0	0	0	0	0	0
0	1	0	1	1	0	0	1	0	0	0	1	1	0	0	0	1	1	0	1	1	1	0	0	0	0	1	0	0	65	1	0	0	1	0	0	0	0	1	1	1	0	0	0	0	0	0	0	0	0
0	1	0	1	1	0	0	1	0	0	0	1	1	0	0	0	1	1	0	1	1	1	0	0	0	0	1	0	0	65	1	0	0	1	0	0	0	0	1	1	1	0	0	0	0	0	0	0	0	0
1	0	1	0	0	1	1	0	1	1	1	1	1	0	1	0	0	0	1	0	0	0	1	1	0	1	0	0	0	32	0	0	1	1	1	0	0	0	1	1	0	1	0	0	0	0	0	0	0	1
0	1	0	1	1	0	0	1	0	0	0	1	1	0	0	0	1	1	0	1	1	1	0	0	0	0	1	0	0	65	1	0	0	1	0	0	0	0	1	1	1	0	0	0	0	0	0	0	0	0
0	1	0	1	1	0	0	1	0	0	0	1	1	0	0	0	1	1	0	1	1	1	0	0	0	0	0	1	0	65	0	0	0	1	0	1	0	0	1	1	0	1	0	0	0	0	0	1	0	1
1	1	0	0	1	0	0	0	0	0	0	1	1	0	1	0	0	0	1	0	0	0	0	1	0	1	0	0	0	65	1	1	0	1	0	0	0	1	1	1	0	1	0	0	0	0	0	0	0	1
0	1	0	1	1	0	0	1	0	0	0	1	1	0	0	0	1	1	0	1	1	1	0	0	0	0	0	1	0	65	0	0	0	1	0	1	0	0	1	1	0	1	0	0	0	0	0	1	0	1
0	1	0	1	1	0	0	1	0	0	0	1	1	0	0	0	1	1	0	1	1	1	0	0	0	0	0	1	0	65	0	0	0	1	0	1	0	0	1	1	0	1	0	0	0	0	0	1	0	1
0	1	0	1	1	0	0	1	0	0	0	1	1	0	0	0	0	1	1	0	0	0	0	1	0	1	0	0	0	512	0	0	0	0	1	1	0	0	1	1	0	1	0	0	0	0	0	1	0	1
0	1	0	1	1	0	0	1	0	0	0	1	1	0	0	0	1	1	0	1	1	1	0	0	0	0	1	0	0	65	1	0	0	1	0	0	0	0	1	1	1	0	0	0	0	0	0	0	0	0
1	0	1	0	0	1	1	0	1	1	1	0	0	1	1	1	0	0	1	0	0	0	1	1	1	1	0	0	1	65	0	1	1	0	1	0	0	1	0	0	0	1	0	0	0	0	0	0	0	1
1	0	1	0	0	1	1	0	1	1	1	0	0	1	1	1	0	0	1	0	0	0	1	1	1	1	0	0	1	0	0	0	0	0	1	0	1	0	0	0	0	1	1	1	1	1	1	0	1	1
1	0	1	0	0	1	1	0	1	1	1	0	0	1	1	1	0	0	1	0	0	0	1	1	1	1	0	0	1	0	0	0	0	0	1	0	1	0	0	0	0	1	1	1	1	1	1	0	1	1
0	1	0	1	1	0	0	1	0	0	0	1	1	0	0	0	1	1	0	1	1	1	0	0	0	0	0	1	0	65	0	0	0	1	0	1	0	0	1	1	0	1	0	0	0	0	0	1	0	1
0	1	0	1	1	0	0	1	0	0	0	1	1	0	0	0	1	1	0	1	1	1	0	0	0	0	1	0	0	65	1	0	0	1	0	0	0	0	1	1	1	0	0	0	0	0	0	0	0	0
0	1	0	1	1	0	0	1	0	0	0	1	1	0	0	0	0	1	1	0	0	0	0	1	0	1	1	1	0	256	1	0	0	0	1	1	0	0	1	1	0	1	0	0	0	0	0	1	0	1
1	0	1	0	0	1	1	0	1	1	1	0	0	1	0	1	0	0	1	0	0	0	1	1	1	1	0	0	0	32	0	0	0	0	1	0	1	1	1	1	0	1	1	1	1	1	1	0	1	1
0	1	0	1	1	0	0	1	0	0	0	1	1	0	0	0	0	1	1	0	0	0	0	1	0	1	1	1	0	256	1	0	0	0	1	1	0	0	1	1	0	1	0	0	0	0	0	1	0	1
1	0	1	0	0	1	1	0	1	1	1	0	0	1	1	1	0	0	1	0	0	0	1	1	1	1	0	0	1	32	0	1	1	0	1	0	1	1	0	0	0	1	0	0	0	0	0	0	0	1
1	0	1	0	0	1	1	0	1	1	1	0	0	1	1	1	0	0	1	0	0	0	0	1	0	1	0	0	1	32	0	0	1	0	1	0	0	0	1	1	0	1	0	0	0	0	0	0	0	1
0	1	0	1	1	0	0	1	0	0	0	1	1	0	0	0	1	1	0	1	1	1	0	0	0	0	1	0	0	65	1	0	0	1	0	0	0	0	1	1	1	0	0	0	0	0	0	0	0	0
1	0	1	0	0	1	1	0	1	1	1	0	0	1	1	1	0	0	1	0	0	0	0	1	0	1	0	0	1	32	0	0	0	0	1	0	0	0	0	0	0	1	0	0	0	0	0	0	0	1
0	1	0	1	1	0	0	1	0	0	0	1	1	0	0	0	1	1	1	0	0	0	0	1	0	1	1	1	0	128	1	0	0	1	0	0	0	0	1	1	1	0	0	0	0	0	0	0	0	0
0	1	0	1	1	0	0	1	0	0	0	1	1	0	0	0	1	1	0	1	1	1	0	0	0	0	0	1	0	65	0	0	0	1	0	1	0	0	1	1	0	1	0	0	0	0	0	1	0	1
1	0	1	0	0	1	1	0	1	1	1	0	0	1	1	1	0	0	1	0	0	0	0	1	0	1	0	0	1	65	0	0	0	0	1	0	0	0	1	1	0	1	0	0	0	0	0	0	0	1
1	0	1	0	0	1	1	0	1	1	1	0	0	1	1	1	0	0	1	0	0	0	0	1	0	1	0	0	0	65	0	1	1	0	1	0	0	0	1	1	0	1	0	0	0	0	0	1	0	1
0	1	0	1	1	0	0	1	0	0	0	1	1	0	0	0	1	1	0	1	1	1	0	0	0	0	0	1	0	65	0	0	0	1	0	1	0	0	1	1	0	1	0	0	0	0	0	1	0	1
0	1	0	1	1	0	0	1	0	0	0	1	1	0	0	0	1	1	0	1	1	1	0	0	0	0	1	0	0	65	1	0	0	1	0	0	0	0	1	1	1	0	0	0	0	0	0	0	0	0
1	0	1	0	0	1	1	0	1	1	1	0	0	1	1	1	0	0	1	0	0	0	0	1	0	1	0	0	1	32	0	0	0	0	1	0	0	0	1	1	0	1	0	0	0	0	0	0	0	1
0	1	0	1	1	0	0	1	0	0	0	1	1	0	0	0	1	1	0	1	1	1	0	0	0	0	0	1	0	65	0	0	0	1	0	1	0	0	1	1	0	1	0	0	0	0	0	1	0	1
0	1	0	1	1	0	0	1	0	0	0	1	1	0	0	0	1	1	0	1	1	1	0	0	0	0	1	0	0	65	1	0	0	1	0	0	0	0	1	1	1	0	0	0	0	0	0	0	0	0
1	0	1	0	0	1	1	0	1	1	1	0	0	1	1	1	0	0	1	0	0	0	0	1	0	1	0	0	1	65	0	1	1	1	1	0	0	0	1	1	0	1	0	0	0	0	0	0	0	1
1	0	1	0	0	1	1	0	1	1	1	0	0	1	1	1	0	0	1	0	0	0	1	1	1	1	0	0	1	256	0	0	1	0	1	0	1	0	0	0	0	1	1	1	1	1	1	0	1	1
0	1	0	1	1	0	0	1	0	0	0	1	1	0	0	0	1	1	0	1	1	1	0	0	0	0	0	1	0	65	0	0	0	1	0	1	0	0	1	1	0	1	0	0	0	0	0	1	0	1
0	1	0	1	1	0	0	1	0	0	0	1	1	0	0	0	1	1	0	1	1	1	0	0	0	0	1	0	0	65	1	0	0	1	0	0	0	0	1	1	1	0	0	0	0	0	0	0	0	0
1	0	1	0	0	1	1	0	1	1	1	0	0	1	1	1	0	0	1	0	0	0	1	1	1	1	0	0	1	65	0	1	0	0	1	0	0	1	0	0	0	1	0	0	0	0	0	0	0	1
1	0	1	0	0	1	1	0	1	1	1	0	0	1	1	1	0	0	1	0	0	0	1	1	1	1	0	0	1	0	0	1	0	0	1	0	1	1	0	0	0	1	0	0	0	0	0	0	0	1
1	0	1	0	0	1	1	0	1	0	0	0	0	1	1	0	0	0	1	0	0	0	0	1	0	1	0	0	1	65	0	0	1	0	0	0	0	1	1	1	0	1	0	0	0	0	0	0	0	1
0	1	0	1	1	0	0	1	0	0	0	1	1	0	0	0	1	0	0	1	1	1	0	0	0	0	1	1	0	65	1	0	0	0	0	0	0	0	1	1	1	0	0	0	0	0	0	0	0	0
0	1	0	1	1	0	0	1	0	0	0	1	1	0	0	0	1	1	0	1	1	1	0	0	0	0	0	1	0	65	0	0	0	1	0	1	0	0	1	1	0	1	0	0	0	0	0	1	0	1
0	1	0	1	1	0	0	1	0	0	0	1	1	0	0	0	1	1	0	1	1	1	0	0	0	0	0	1	0	65	0	0	0	1	0	1	0	0	1	1	0	1	0	0	0	0	0	1	0	1
1	0	1	0	0	1	1	0	1	1	1	0	0	1	1	1	0	0	1	0	0	0	1	1	1	1	0	0	1	65	0	1	1	0	1	0	1	1	0	0	0	1	0	0	0	0	0	0	0	1
0	1	0	1	1	0	0	1	0	0	0	1	1	0	0	0	0	1	1	0	0	0	0	1	0	1	1	1	0	256	1	0	0	0	1	1	0	0	1	1	0	1	0	0	0	0	0	1	0	1
0	1	0	1	1	0	0	1	0	0	0	1	1	0	0	0	0	1	1	0	0	0	0	1	0	1	1	1	0	256	1	0	0	0	1	1	0	0	1	1	0	1	0	0	0	0	0	1	0	1
0	1	0	1	1	0	0	1	0	0	0	1	1	0	0	0	1	1	0	1	1	1	0	0	0	0	1	0	0	65	1	0	0	1	0	0	0	0	1	1	1	0	0	0	0	0	0	0	0	0
1	0	1	0	0	1	1	0	1	1	1	0	0	1	1	1	0	0	1	0	0	0	1	1	1	1	0	0	1	65	0	1	1	0	1	0	0	1	0	0	0	1	0	0	0	0	0	0	0	1
1	0	1	0	0	1	1	0	1	1	1	0	0	1	1	1	0	0	1	0	0	0	0	1	0	1	0	0	1	0	0	1	0	0	1	0	1	0	0	0	0	1	0	0	0	0	0	0	0	1
0	1	0	1	1	0	0	1	0	0	0	1	1	0	0	0	1	1	0	1	1	1	0	0	0	0	0	1	0	65	0	0	0	1	0	0	0	0	1	1	1	0	0	0	0	0	0	0	0	0
0	1	0	1	1	0	0	1	0	0	0	1	1	0	0	0	1	1	0	1	1	1	0	0	0	0	1	0	0	65	1	0	0	1	0	0	0	0	1	1	1	0	0	0	0	0	0	0	0	0
1	0	1	0	0	1	1	0	1	1	1	0	0	1	1	1	0	0	1	0	0	0	1	1	1	1	0	0	1	32	0	0	1	0	1	0	0	1	0	0	0	1	0	0	0	0	0	0	0	1
1	0	1	0	0	1	1	0	1	1	1	1	1	0	1	0	0	0	1	0	0	0	1	1	0	1	0	0	0	65	0	1	1	0	0	0	0	0	1	1	0	1	0	0	0	0	0	0	0	1
0	1	0	1	1	0	0	1	0	0	0	1	1	0	0	0	0	1	1	0	0	0	0	1	0	1	1	1	0	256	1	0	0	0	1	1	0	0	1	1	0	1	0	0	0	0	0	1	0	1
1	0	1	0	0	1	1	0	1	1	1	0	0	1	1	1	0	0	1	0	0	0	1	1	1	1	0	0	1	65	0	1	1	0	1	0	1	0	0	0	0	1	1	1	1	1	1	0	1	1
1	0	0	0	0	1	1	1	0	1	1	0	0	1	1	0	0	0	1	0	0	0	0	1	1	1	0	0	0	0	0	1	0	0	1	0	1	1	1	1	0	1	0	0	0	0	0	0	0	1
1	0	1	0	0	1	1	0	1	1	1	0	0	1	0	1	0	1	1	0	0	0	1	1	1	1	0	0	0	65	0	1	1	0	1	0	1	1	1	1	0	1	1	1	1	1	1	0	1	1
1	0	1	0	0	1	1	0	1	1	1	0	0	1	1	1	0	0	1	0	0	0	1	1	1	1	0	0	1	65	0	1	1	0	1	0	1	0	0	0	0	1	1	1	1	1	1	0	1	1
1	0	1	0	0	1	1	0	1	1	1	0	0	1	1	1	0	0	1	0	0	0	1	1	1	1	0	0	1	65	0	0	0	0	1	0	1	0	0	0	0	1	1	1	1	1	1	0	1	1
0	1	0	1	1	0	0	1	0	0	0	1	1	0	0	0	1	1	0	1	1	1	0	0	0	0	0	1	0	65	0	0	0	1	0	1	0	0	1	1	0	1	0	0	0	0	0	1	0	1
1	0	1	0	0	1	1	0	1	1	1	0	0	1	1	1	0	0	1	0	0	0	1	1	1	1	0	0	1	32	0	0	0	0	1	0	0	1	0	0	0	1	0	0	0	0	0	0	0	1
1	0	1	0	0	1	0	0	0	1	1	0	0	1	1	1	0	0	1	0	0	0	1	1	0	1	0	0	0	32	0	1	0	0	1	0	0	0	1	1	0	1	0	0	0	0	0	0	0	1
1	0	1	0	0	1	1	0	1	1	1	0	0	1	1	1	0	0	1	0	0	0	1	1	1	1	0	0	0	65	0	1	1	0	1	0	0	1	1	1	0	1	0	0	0	0	0	0	0	1
1	0	1	0	0	1	0	0	0	1	1	0	0	1	1	1	0	0	1	0	0	0	0	1	0	1	0	0	0	65	0	1	1	0	1	0	1	1	1	1	0	1	1	1	1	1	1	0	1	1
1	0	1	0	0	1	1	0	1	1	1	0	0	1	0	1	0	0	1	0	0	0	1	1	1	1	0	0	0	65	0	1	0	0	1	0	1	1	1	1	0	1	1	1	1	1	1	0	1	1
1	0	1	0	0	1	1	0	1	1	1	0	0	1	1	1	0	0	1	0	0	0	1	1	1	1	0	0	1	32	0	1	1	0	1	0	0	1	0	0	0	1	0	0	0	0	0	0	0	1
1	0	1	0	0	1	1	0	1	1	1	0	0	1	1	1	0	1	1	0	0	0	1	1	1	1	0	0	1	0	0	1	0	0	1	0	1	0	0	0	0	1	1	1	1	1	1	0	1	1
1	0	1	0	0	1	1	0	1	1	1	0	0	1	1	1	0	0	1	0	0	0	0	1	1	1	0	0	0	32	0	1	0	0	1	0	0	1	1	1	0	1	0	0	0	0	0	0	0	1
1	0	1	0	0	1	0	0	0	1	1	0	0	1	1	1	0	0	1	0	0	0	0	1	0	1	0	0	0	65	0	0	1	0	1	0	1	1	1	1	0	1	1	1	1	1	1	0	1	1
0	1	0	1	1	0	0	1	0	0	0	1	1	0	0	0	1	1	0	1	1	1	0	0	0	0	1	0	0	65	1	0	0	1	0	0	0	0	1	1	1	0	0	0	0	0	0	0	0	0
1	0	1	0	1	0	1	0	1	0	0	1	1	0	1	0	0	0	1	0	0	0	0	1	0	1	0	0	0	0	0	1	1	0	1	0	0	0	1	1	0	1	0	0	0	0	0	0	0	1
1	0	1	0	0	1	1	0	1	0	0	0	0	1	1	0	0	0	1	0	0	0	0	1	0	1	0	0	1	0	0	0	0	0	1	0	0	1	1	1	0	1	0	0	0	0	0	0	0	1
0	1	0	1	1	0	0	1	0	0	0	1	1	0	0	0	1	1	0	1	1	1	0	0	0	0	0	1	0	65	0	0	0	1	0	1	0	0	1	1	0	1	0	0	0	0	0	1	0	1
1	0	1	0	0	1	1	0	1	1	1	0	0	1	0	1	0	0	1	0	0	0	1	1	1	1	0	0	0	65	0	1	1	0	1	0	1	1	1	1	0	1	1	1	1	1	1	0	1	1
1	0	1	0	0	1	1	0	1	1	1	0	0	1	1	1	0	0	1	0	0	0	0	1	0	1	0	0	1	32	0	1	1	0	1	0	0	0	0	0	0	1	0	0	0	0	0	0	0	1
0	1	0	1	1	0	0	1	0	0	0	1	1	0	0	0	1	0	1	0	0	0	0	1	0	1	0	0	0	65	0	0	0	0	0	0	0	0	1	1	1	0	0	0	0	0	0	0	0	0
0	1	0	1	1	0	0	1	0	0	0	1	1	0	0	0	1	1	0	1	1	1	0	0	0	0	0	1	0	65	0	0	0	1	0	0	0	0	1	1	1	0	0	0	0	0	0	0	0	0
1	0	1	0	0	1	1	0	1	1	1	0	0	0	0	1	0	0	1	0	0	0	1	1	0	1	0	0	0	65	0	1	1	0	1	0	0	1	1	1	0	1	0	0	0	0	0	0	0	1
0	1	0	1	1	0	0	1	0	0	0	1	1	0	0	0	1	1	0	1	1	1	0	0	0	0	1	0	0	65	1	0	0	1	0	0	0	0	1	1	1	0	0	0	0	0	0	0	0	0
1	0	1	0	0	1	1	0	1	1	1	0	0	1	1	1	0	0	1	0	0	0	1	1	1	1	0	0	1	32	0	1	1	0	1	0	1	0	0	0	0	1	1	1	1	1	1	0	1	1
0	1	0	1	1	0	0	1	0	0	0	1	1	0	0	0	1	1	0	1	1	1	0	0	0	0	0	1	0	65	0	0	0	1	0	1	0	0	1	1	0	1	0	0	0	0	0	1	0	1
0	1	0	1	1	0	0	1	0	0	0	1	1	0	0	0	1	1	0	1	1	1	0	0	0	0	0	1	0	65	0	0	0	1	0	1	0	0	1	1	0	1	0	0	0	0	0	1	0	1
1	0	1	0	0	1	1	0	1	1	1	0	0	1	1	1	0	0	1	0	0	0	0	1	0	1	0	0	1	65	0	1	1	0	1	0	0	0	1	1	0	1	0	0	0	0	0	0	0	1
0	1	0	1	1	0	0	1	0	0	0	1	1	0	0	0	1	0	0	1	1	1	0	0	0	0	1	1	0	65	1	0	0	0	0	0	0	0	1	1	1	0	0	0	0	0	0	0	0	0
0	1	0	1	1	0	0	1	0	0	0	1	1	0	0	0	0	0	1	0	0	0	0	1	0	1	1	1	0	65	1	0	0	1	1	1	0	0	1	1	0	1	0	0	0	0	0	1	0	1
0	1	0	1	1	0	0	1	0	0	0	1	1	0	0	0	1	1	0	1	1	1	0	0	0	0	0	1	0	65	0	0	0	1	0	1	0	0	1	1	0	1	0	0	0	0	0	1	0	1
0	1	0	1	1	0	0	1	0	0	0	1	1	0	0	0	1	1	0	1	1	1	0	0	0	0	1	0	0	65	1	0	0	1	0	0	0	0	1	1	1	0	0	0	0	0	0	0	0	0
0	1	0	1	1	0	0	1	0	0	0	1	1	0	0	0	0	1	1	0	0	0	0	1	0	1	1	1	0	256	1	0	0	0	1	1	0	0	1	1	0	1	0	0	0	0	0	1	0	1
1	0	1	0	0	1	1	0	1	1	1	0	0	1	1	1	0	0	1	0	0	0	1	1	1	1	0	1	1	32	0	0	0	0	1	0	0	1	0	0	0	1	0	0	0	0	0	0	0	1
0	1	0	1	1	0	0	1	0	0	0	1	1	0	0	0	1	1	0	1	1	1	0	0	0	0	0	1	0	65	0	0	0	1	0	1	0	0	1	1	0	1	0	0	0	0	0	1	0	1
1	0	1	0	0	1	1	0	1	1	1	0	0	1	1	1	0	0	1	0	0	0	0	1	0	1	0	0	1	32	0	0	1	0	1	0	0	0	1	1	0	1	0	0	0	0	0	0	0	1
1	0	1	0	0	1	1	0	1	1	1	0	0	1	1	1	0	0	1	0	0	0	0	1	0	1	0	0	1	0	0	1	0	0	1	0	1	0	0	0	0	1	0	0	0	0	0	0	0	1
1	0	0	0	0	1	1	1	0	1	1	0	0	1	1	0	0	0	1	0	0	0	0	1	1	1	0	0	0	0	0	1	0	0	1	0	1	1	1	1	0	1	0	0	0	0	0	0	0	1
0	1	0	1	1	0	0	1	0	0	0	1	1	0	0	0	1	0	0	1	1	1	0	0	0	0	1	1	0	65	1	0	0	0	0	0	0	0	1	1	1	0	0	0	0	0	0	0	0	0
0	1	0	1	1	0	0	1	0	0	0	1	1	0	0	0	1	0	0	1	1	1	0	0	0	0	1	1	0	65	1	0	0	0	0	0	0	0	1	1	1	0	0	0	0	0	0	0	0	0
1	0	1	0	0	1	1	0	1	1	1	0	0	1	1	1	0	0	1	0	0	0	0	1	0	1	0	0	1	65	0	1	0	0	1	0	0	0	0	0	0	1	0	0	0	0	0	0	0	1
0	1	0	1	1	0	0	1	0	0	0	1	1	0	0	0	1	0	0	1	1	1	0	0	0	0	1	1	0	65	1	0	0	1	0	0	0	0	1	1	1	0	0	0	0	0	0	0	0	0
0	1	0	1	1	0	0	1	0	0	0	1	1	0	0	0	1	1	0	1	1	1	0	0	0	0	1	0	0	65	1	0	0	1	0	0	0	0	1	1	1	0	0	0	0	0	0	0	0	0
0	1	0	1	1	0	0	0	0	0	0	1	1	0	0	0	0	0	1	0	0	0	0	1	0	1	0	0	0	65	1	0	0	1	1	0	0	0	1	1	1	0	0	0	0	0	0	0	0	1
0	1	0	1	1	0	0	1	0	0	0	1	1	0	0	0	1	0	0	1	1	1	0	0	0	0	1	1	0	65	1	0	0	0	0	0	0	0	1	1	1	0	0	0	0	0	0	0	0	0
1	0	1	0	0	1	0	0	0	1	1	0	0	1	1	1	0	0	1	0	0	0	0	1	0	1	0	0	0	32	0	1	1	0	1	0	1	1	1	1	0	1	1	1	1	1	1	0	1	1
1	0	1	0	0	1	1	0	1	1	1	0	0	1	1	0	0	0	1	0	0	0	0	1	0	1	0	0	1	32	0	0	0	0	0	0	0	1	1	1	0	1	0	0	0	0	0	0	0	1
1	0	1	0	0	1	1	0	1	1	1	0	0	1	1	1	0	0	1	0	0	0	0	1	0	1	0	0	1	65	0	0	0	0	0	0	0	0	1	1	0	1	0	0	0	0	0	0	0	1
1	0	1	0	0	1	1	0	1	1	1	0	0	1	1	1	0	0	1	0	0	0	1	1	1	1	0	0	1	65	0	0	1	0	1	0	1	0	0	0	0	1	1	1	1	1	1	0	1	1
1	0	1	0	0	1	1	0	1	1	1	1	1	0	1	0	0	0	1	0	0	0	1	1	0	1	0	0	0	65	0	0	0	0	0	0	0	0	1	1	0	1	0	0	0	0	0	0	0	1
0	1	0	1	1	0	0	1	0	0	0	1	1	0	0	0	1	0	0	1	1	1	0	0	0	0	1	0	0	65	1	0	0	1	0	0	0	0	1	1	1	0	0	0	0	0	0	0	0	0
1	0	1	0	0	1	0	0	0	1	1	0	0	1	1	1	0	0	1	0	0	0	1	1	0	1	0	0	0	65	0	1	1	0	1	0	0	0	1	1	0	1	0	0	0	0	0	0	0	1
1	0	1	0	0	1	1	0	1	1	1	0	0	1	0	1	0	0	1	0	0	0	1	1	1	1	0	0	0	65	0	1	1	0	1	0	1	1	1	1	0	1	1	1	1	1	1	0	1	1
0	1	0	1	1	0	0	1	0	0	0	1	1	0	0	0	0	1	1	0	0	0	0	1	0	1	1	1	0	256	1	0	0	0	1	1	0	0	1	1	0	1	0	0	0	0	0	1	0	1
1	0	1	0	0	1	1	0	1	1	1	0	0	1	0	0	1	0	1	0	0	0	0	1	0	1	0	0	0	32	0	0	1	0	0	0	0	0	1	1	0	1	0	0	0	0	0	1	0	1
0	1	0	1	1	0	0	1	0	0	0	1	1	0	0	0	1	1	0	1	1	1	0	0	0	0	1	0	0	65	1	0	0	1	0	0	0	0	1	1	1	0	0	0	0	0	0	0	0	0
0	1	0	1	1	0	0	1	0	0	0	1	1	0	0	0	1	1	0	1	1	1	0	0	0	0	0	1	0	65	0	0	0	1	0	1	0	0	1	1	0	1	0	0	0	0	0	1	0	1
1	1	0	0	1	0	0	0	0	0	0	1	1	0	1	0	0	0	1	0	0	0	0	1	0	1	0	0	0	65	1	1	0	1	0	0	0	1	1	1	0	1	0	0	0	0	0	0	0	1
0	1	0	1	1	0	0	1	0	0	0	1	1	0	0	0	0	1	1	0	0	0	0	1	0	1	1	1	0	256	1	0	0	0	1	1	0	0	1	1	0	1	0	0	0	0	0	1	0	1
1	0	1	0	0	1	1	0	1	1	1	1	1	0	1	0	0	0	1	0	0	0	1	1	0	1	0	0	0	65	0	1	0	0	1	0	0	0	1	1	0	1	0	0	0	0	0	0	0	1
1	0	1	0	0	1	1	0	1	1	1	0	0	1	1	1	0	0	1	0	0	0	1	1	1	1	0	0	1	256	0	0	0	0	1	0	0	1	0	0	0	1	0	0	0	0	0	0	0	1
0	1	0	1	1	0	0	1	0	0	0	1	1	0	0	0	1	0	0	1	1	1	0	0	0	0	1	1	0	65	1	0	0	1	0	0	0	0	1	1	1	0	0	0	0	0	0	0	0	0
0	1	0	1	1	0	0	1	0	0	0	1	1	0	0	0	1	1	0	1	1	1	0	0	0	0	0	1	0	65	0	0	0	1	0	1	0	0	1	1	0	1	0	0	0	0	0	1	0	1
1	0	0	0	0	1	1	1	0	1	1	0	0	1	1	0	0	0	1	0	0	0	0	1	1	1	0	0	0	65	0	1	1	0	1	0	1	1	1	1	0	1	0	0	0	0	0	0	0	1
0	1	0	1	1	0	0	1	0	0	0	1	1	0	0	0	1	1	0	1	1	1	0	0	0	0	1	0	0	65	1	0	0	1	0	0	0	0	1	1	1	0	0	0	0	0	0	0	0	0
1	0	1	0	0	1	1	0	1	1	1	0	0	1	1	1	0	0	1	0	0	0	1	1	1	1	0	0	1	65	0	1	1	0	1	0	0	1	0	0	0	1	0	0	0	0	0	0	0	1
1	0	1	0	0	1	1	0	1	1	1	0	0	1	1	1	0	0	1	0	0	0	0	1	0	1	0	0	1	65	0	1	0	0	1	0	0	0	0	0	0	1	0	0	0	0	0	0	0	1
1	0	1	0	0	1	1	0	1	1	1	0	0	1	1	1	0	0	1	0	0	0	1	1	1	1	0	0	1	65	0	0	1	0	1	0	0	1	0	0	0	1	0	0	0	0	0	0	0	1
1	0	1	0	0	1	1	0	1	1	1	0	0	1	1	1	0	0	1	0	0	0	1	1	1	1	0	0	1	65	0	1	1	0	1	0	1	0	0	0	0	1	1	1	1	1	1	0	1	1
1	0	1	0	0	1	1	0	1	1	1	0	0	1	1	1	0	0	1	0	0	0	1	1	1	1	0	0	1	32	0	0	0	0	1	0	1	0	0	0	0	1	1	1	1	1	1	0	1	1
0	1	0	1	1	0	0	1	0	0	0	1	1	0	0	0	0	1	1	0	0	0	0	1	0	1	1	1	0	256	1	0	0	0	1	1	0	0	1	1	0	1	0	0	0	0	0	1	0	1
0	1	0	1	1	0	0	1	0	0	0	1	1	0	0	0	1	1	0	1	1	1	0	0	0	0	0	1	0	65	0	0	0	1	0	1	0	0	1	1	0	1	0	0	0	0	0	1	0	1
0	1	0	1	1	0	0	1	0	0	0	1	1	0	0	0	0	1	1	0	0	0	0	1	0	1	1	1	0	256	1	0	0	0	1	1	0	0	1	1	0	1	0	0	0	0	0	1	0	1
1	0	1	0	0	1	1	0	1	1	1	0	0	1	1	1	0	0	1	0	0	0	1	1	1	1	0	0	1	32	0	1	0	0	1	0	1	0	0	0	0	1	1	1	1	1	1	0	1	1
0	1	0	1	1	0	0	1	0	0	0	1	1	0	0	0	0	1	1	0	0	0	0	1	0	1	1	1	0	256	1	0	0	0	1	1	0	0	1	1	0	1	0	0	0	0	0	1	0	1
1	0	1	0	0	1	1	0	1	1	1	0	0	1	1	1	0	0	1	0	0	0	1	1	1	1	0	0	1	65	0	1	1	1	1	0	1	0	0	0	0	1	1	1	1	1	1	0	1	1
0	1	0	1	1	0	0	1	0	0	0	1	1	0	0	0	1	1	0	1	1	1	0	0	0	0	1	0	0	65	1	0	0	1	0	0	0	0	1	1	1	0	0	0	0	0	0	0	0	0
0	1	0	1	1	0	0	1	0	0	0	1	1	0	0	0	0	1	1	0	0	0	0	1	0	1	1	1	0	256	1	0	0	0	1	1	0	0	1	1	0	1	0	0	0	0	0	1	0	1
1	0	1	0	0	1	1	0	1	1	1	0	0	1	1	1	0	0	1	0	0	0	1	1	1	1	0	0	1	65	0	1	1	0	1	0	0	1	0	0	0	1	0	0	0	0	0	0	0	1
0	1	0	1	1	0	0	1	0	0	0	1	1	0	0	0	0	1	1	0	0	0	0	1	0	1	1	1	0	256	1	0	0	0	1	1	0	0	1	1	0	1	0	0	0	0	0	1	0	1
0	1	0	1	1	0	0	1	0	0	0	1	1	0	0	0	0	1	1	0	0	0	0	1	0	1	1	1	0	256	1	0	0	0	1	1	0	0	1	1	0	1	0	0	0	0	0	1	0	1
0	1	0	1	1	0	0	1	0	0	0	1	1	0	0	0	1	1	0	1	1	1	0	0	0	0	1	0	0	65	1	0	0	1	0	0	0	0	1	1	1	0	0	0	0	0	0	0	0	0
1	0	1	0	1	0	1	0	1	0	0	1	1	0	1	0	0	0	1	0	0	0	0	1	0	1	0	0	0	65	0	0	0	0	1	0	0	0	1	1	0	1	0	0	0	0	0	0	0	1
1	0	1	0	0	1	1	0	1	1	1	1	1	0	1	0	0	0	1	0	0	0	1	1	0	1	0	0	0	0	1	1	1	0	1	0	0	0	1	1	0	1	0	0	0	0	0	0	0	1
0	1	0	1	1	0	0	1	0	0	0	1	1	0	0	0	1	1	0	1	1	1	0	0	0	0	1	0	0	65	1	0	0	1	0	0	0	0	1	1	1	0	0	0	0	0	0	0	0	0
1	0	1	0	0	1	1	0	1	1	1	0	0	1	1	1	0	0	1	0	0	0	0	1	0	1	0	0	1	32	0	0	0	0	1	0	0	0	1	1	0	1	0	0	0	0	0	0	0	1
0	1	0	1	1	0	0	1	0	0	0	1	1	0	0	0	1	1	1	0	0	0	0	1	0	1	1	1	0	256	1	0	0	1	0	0	0	0	1	1	1	0	0	0	0	0	0	0	0	0
0	1	0	1	1	0	0	1	0	0	0	1	1	0	0	0	1	1	0	1	1	1	0	0	0	0	1	0	0	65	1	0	0	1	0	0	0	0	1	1	1	0	0	0	0	0	0	0	0	0
1	0	1	0	0	1	1	0	1	0	0	0	0	0	1	1	0	0	1	0	0	0	0	1	0	1	0	0	1	65	0	1	1	0	1	0	0	0	1	1	0	1	0	0	0	0	0	0	0	1
1	0	1	0	0	1	1	0	1	1	1	0	0	1	1	1	0	0	1	0	0	0	1	1	1	1	0	0	1	32	0	0	1	0	1	0	0	1	0	0	0	1	0	0	0	0	0	0	0	1
1	0	1	0	0	1	1	0	1	1	1	0	0	1	1	1	0	0	1	0	0	0	1	1	1	1	0	0	1	65	0	1	1	0	1	0	1	1	0	0	0	1	0	0	0	0	0	0	0	1
0	1	0	1	1	0	0	1	0	0	0	1	1	0	0	0	1	1	0	1	1	1	0	0	0	0	1	0	0	65	1	0	0	1	0	0	0	0	1	1	1	0	0	0	0	0	0	0	0	0
0	1	0	1	1	0	0	1	0	0	0	1	1	0	0	0	0	1	1	0	0	0	0	1	0	1	0	0	0	256	0	0	0	0	1	1	0	0	1	1	0	1	0	0	0	0	0	1	0	1
1	0	1	0	0	1	1	0	1	1	1	0	0	1	1	1	1	0	0	1	1	1	0	0	0	0	0	0	1	65	0	0	1	0	0	0	0	1	0	0	0	1	0	0	0	0	0	0	0	1
0	1	0	1	1	0	0	1	0	0	0	1	1	0	0	0	1	1	0	1	1	1	0	0	0	0	0	1	0	65	0	0	0	1	0	1	0	0	1	1	0	1	0	0	0	0	0	1	0	1
0	1	0	1	1	0	0	1	0	0	0	1	1	0	0	0	0	1	1	0	0	0	0	1	0	1	1	1	0	256	1	0	0	0	1	1	0	0	1	1	0	1	0	0	0	0	0	1	0	1
0	1	0	1	1	0	0	1	0	0	0	1	1	0	0	0	1	1	0	1	1	1	0	0	0	0	1	0	0	65	1	0	0	1	0	0	0	0	1	1	1	0	0	0	0	0	0	0	0	0
1	0	1	0	0	1	1	0	1	1	1	0	0	1	1	1	0	0	1	0	0	0	0	1	0	1	0	0	1	65	0	1	1	0	1	0	0	0	0	0	0	1	0	0	0	0	0	0	0	1
1	0	1	0	0	1	1	0	1	1	1	0	0	1	1	1	0	0	1	0	0	0	0	1	1	1	0	0	0	65	0	0	1	0	1	0	0	1	1	1	0	1	0	0	0	0	0	0	0	1
0	1	0	0	1	1	0	0	0	0	0	0	0	1	1	0	1	0	1	0	0	0	0	1	0	1	0	0	0	0	1	0	1	0	0	0	0	0	1	1	1	0	0	0	0	0	0	0	0	0
0	1	0	1	1	0	0	1	0	0	0	1	1	0	0	0	1	1	0	1	1	1	0	0	0	0	0	1	0	65	0	0	0	1	0	1	0	0	1	1	0	1	0	0	0	0	0	1	0	1
0	1	0	1	1	0	0	1	0	0	0	1	1	0	0	0	1	1	0	1	1	1	0	0	0	0	1	1	0	256	1	0	0	1	0	1	0	0	1	1	0	1	0	0	0	0	0	1	0	1
1	0	1	0	0	1	1	0	1	1	1	0	0	1	1	1	0	0	1	0	0	0	1	1	1	1	0	0	1	65	0	1	1	0	1	0	1	0	0	0	0	1	1	1	1	1	1	0	1	1
0	1	0	1	1	0	0	1	0	0	0	1	1	0	0	0	1	1	0	1	1	1	0	0	0	0	1	0	0	65	1	0	0	1	0	0	0	0	1	1	1	0	0	0	0	0	0	0	0	0
0	1	0	1	1	0	0	1	0	0	0	1	1	0	0	0	1	1	0	1	1	1	0	0	0	0	1	0	0	65	1	0	0	1	0	0	0	0	1	1	1	0	0	0	0	0	0	0	0	0
0	1	0	1	1	0	0	1	0	0	0	1	1	0	0	0	1	1	0	1	1	1	0	0	0	0	0	1	0	65	0	0	0	1	0	1	0	0	1	1	0	1	0	0	0	0	0	1	0	1
0	1	0	0	1	0	0	0	0	0	0	0	0	0	1	0	1	1	1	0	0	0	0	1	0	1	0	0	0	128	1	0	0	1	0	0	0	0	0	0	1	0	0	0	0	0	0	0	0	0
0	1	0	1	1	0	0	1	0	0	0	1	1	0	0	0	1	1	0	1	1	1	0	0	0	0	0	1	0	65	0	0	0	1	0	1	0	0	1	1	0	1	0	0	0	0	0	1	0	1
1	0	1	0	0	1	1	0	1	1	1	0	0	1	1	1	0	0	1	0	0	0	1	1	1	1	0	0	1	0	0	1	0	0	1	0	1	0	0	0	0	1	1	1	1	1	1	0	1	1
1	0	1	0	0	1	1	0	1	1	1	0	0	1	1	1	0	0	1	0	0	0	1	1	1	1	0	0	1	32	0	1	1	0	1	0	0	1	0	0	0	1	0	0	0	0	0	0	0	1
1	0	1	0	0	1	1	0	1	1	1	0	0	1	1	1	0	0	1	0	0	0	0	1	0	1	0	0	1	65	0	0	1	0	1	0	0	0	1	1	0	1	0	0	0	0	0	0	0	1
0	1	0	1	1	0	0	1	0	0	0	1	1	0	0	0	0	1	1	0	0	0	0	1	0	1	1	1	0	256	1	0	0	0	1	1	0	0	1	1	0	1	0	0	0	0	0	1	0	1
1	0	1	0	0	1	1	0	1	1	1	0	0	1	1	1	0	0	1	0	0	0	1	1	1	1	0	0	1	32	0	0	0	0	1	0	1	0	0	0	0	1	1	1	1	1	1	0	1	1
0	1	0	1	1	0	0	0	0	0	0	1	1	0	0	0	0	0	1	0	0	0	0	1	0	1	0	0	0	65	1	0	0	1	1	0	0	0	1	1	1	0	0	0	0	0	0	0	0	1
1	0	1	0	0	1	1	0	1	1	1	0	0	1	1	1	0	0	1	0	0	0	1	1	1	1	0	0	1	32	0	0	1	0	1	0	0	1	0	0	0	1	0	0	0	0	0	0	0	1
0	1	0	1	1	0	0	1	0	0	0	1	1	0	0	0	0	1	1	0	0	0	0	1	0	1	1	1	0	256	1	0	0	0	1	1	0	0	1	1	0	1	0	0	0	0	0	1	0	1
1	0	1	0	0	1	1	0	1	1	1	0	0	1	0	0	0	0	1	0	0	0	1	1	1	1	0	0	0	0	0	0	1	0	1	0	1	1	1	1	0	1	1	1	1	1	1	0	1	1
0	1	0	1	1	0	0	1	0	0	0	1	1	0	0	0	1	1	0	1	1	1	0	0	0	0	1	0	0	65	1	0	0	1	0	0	0	0	1	1	1	0	0	0	0	0	0	0	0	0
1	0	1	0	0	1	1	0	1	1	1	0	0	1	1	1	0	0	1	0	0	0	1	1	1	1	0	0	1	32	0	0	0	0	1	0	0	1	0	0	0	1	0	0	0	0	0	0	0	1
1	0	1	0	0	1	1	0	1	1	1	0	0	0	0	1	0	0	1	0	0	0	1	1	0	1	0	0	0	32	0	1	1	0	1	0	0	1	1	1	0	1	0	0	0	0	0	0	0	1
1	0	1	0	0	1	1	0	1	1	1	0	0	1	1	1	0	0	1	0	0	0	1	1	1	1	0	0	1	65	0	1	1	0	1	0	0	1	0	0	0	1	0	0	0	0	0	0	0	1
1	0	1	0	0	1	1	0	1	1	1	0	0	1	1	1	0	0	1	0	0	0	1	1	1	1	0	0	1	65	0	0	1	0	1	0	0	1	0	0	0	1	0	0	0	0	0	0	0	1
1	0	1	0	0	1	1	0	1	1	1	0	0	1	1	1	0	0	1	0	0	0	0	1	0	1	0	0	1	65	0	1	1	1	1	0	0	0	1	1	0	1	0	0	0	0	0	0	0	1
1	1	0	0	1	0	0	0	0	0	0	1	1	0	1	0	0	0	1	0	0	0	0	1	0	1	0	0	0	65	1	1	0	1	1	0	0	1	1	1	0	1	0	0	0	0	0	0	0	1
0	1	0	1	1	0	0	1	0	0	0	1	1	0	0	0	0	1	1	0	0	0	0	1	0	1	1	1	0	256	1	0	0	0	1	1	0	0	1	1	0	1	0	0	0	0	0	1	0	1
0	1	0	1	1	0	0	1	0	0	0	1	1	0	0	0	0	1	1	0	0	0	0	1	0	1	0	0	0	0	0	0	0	0	1	1	0	0	1	1	0	1	0	0	0	0	0	1	0	1
1	0	1	0	0	1	1	0	1	1	1	0	0	1	1	1	0	0	1	0	0	0	1	1	1	1	0	0	1	0	0	1	0	0	1	0	1	0	0	0	0	1	1	1	1	1	1	0	1	1
1	0	1	0	0	1	1	0	1	1	1	0	0	1	1	1	0	0	1	0	0	0	1	1	1	1	0	0	1	65	0	1	1	0	1	0	0	1	0	0	0	1	0	0	0	0	0	0	0	1
1	0	1	0	0	1	1	0	1	1	1	0	0	1	0	0	0	0	1	0	0	0	0	1	0	1	0	0	1	65	0	1	1	0	1	0	0	0	1	1	0	1	0	0	0	0	0	0	0	1
0	1	0	1	1	0	0	1	0	0	0	1	1	0	0	0	0	0	1	0	0	0	0	1	0	1	1	1	0	65	1	0	0	1	1	1	0	0	1	1	0	1	0	0	0	0	0	1	0	1
0	1	0	1	1	0	0	1	0	0	0	1	1	0	0	0	1	0	0	1	1	1	0	0	0	0	1	1	0	65	1	0	0	1	0	0	0	0	1	1	1	0	0	0	0	0	0	0	0	0
0	1	0	1	1	0	0	1	0	0	0	1	1	0	0	0	1	1	0	1	1	1	0	0	0	0	0	1	0	65	0	0	0	1	0	1	0	0	1	1	0	1	0	0	0	0	0	1	0	1
1	0	1	0	0	1	1	0	1	1	1	0	0	1	1	1	0	0	1	0	0	0	1	1	1	1	0	0	1	0	0	0	0	0	1	0	0	0	0	0	0	1	1	1	1	1	1	0	1	1
1	0	1	0	0	1	1	0	1	1	1	0	0	1	1	1	0	0	1	0	0	0	1	1	1	1	0	0	1	65	0	1	1	0	1	0	0	1	0	0	0	1	0	0	0	0	0	0	0	1
0	1	0	1	1	0	0	1	0	0	0	1	1	0	0	0	0	0	1	0	0	0	0	1	0	1	1	1	0	65	1	0	0	1	1	1	0	0	1	1	0	1	0	0	0	0	0	1	0	1
1	1	1	1	1	0	1	0	1	0	0	1	1	0	1	0	0	0	1	0	0	0	0	1	0	1	0	0	0	65	0	1	1	0	1	0	0	1	1	1	0	1	0	0	0	0	0	0	0	1
1	0	1	0	0	1	1	0	1	1	1	0	0	1	1	1	0	0	1	0	0	0	0	1	0	1	0	0	1	32	0	1	0	1	1	0	0	0	1	1	0	1	0	0	0	0	0	0	0	1
1	0	1	0	0	1	1	0	1	1	1	0	0	1	1	1	0	0	1	0	0	0	0	1	0	1	0	0	1	32	0	0	1	0	1	0	0	0	1	1	0	1	0	0	0	0	0	0	0	1
1	0	1	0	0	1	1	0	1	1	1	0	0	1	1	1	0	0	1	0	0	0	1	1	1	1	0	0	1	65	0	0	1	0	1	0	0	1	0	0	0	1	0	0	0	0	0	0	0	1
0	1	0	1	1	0	0	1	0	0	0	1	1	0	0	0	1	1	0	1	1	1	0	0	0	0	1	0	0	65	1	0	0	1	0	0	0	0	1	1	1	0	0	0	0	0	0	0	0	0
0	1	0	1	1	0	0	1	0	0	0	1	1	0	0	0	0	1	1	0	0	0	0	1	0	1	1	1	0	256	1	0	0	0	1	1	0	0	1	1	0	1	0	0	0	0	0	1	0	1
1	0	1	0	0	1	1	0	1	0	0	0	0	1	1	0	0	0	1	0	0	0	0	1	0	1	0	0	1	65	0	1	1	0	1	0	0	1	1	1	0	1	0	0	0	0	0	0	0	1
1	0	1	0	0	1	1	0	1	1	1	0	0	1	1	1	0	0	1	0	0	0	1	1	1	1	0	0	1	65	0	0	0	0	1	0	1	0	0	0	0	1	1	1	1	1	1	0	1	1
0	1	0	1	1	0	0	1	0	0	0	1	1	0	0	0	1	1	0	1	1	1	0	0	0	0	0	1	0	65	0	0	0	1	0	1	0	0	1	1	0	1	0	0	0	0	0	1	0	1
1	0	1	0	0	1	1	0	1	1	1	0	0	1	1	1	0	0	1	0	0	0	0	1	0	1	0	0	1	32	0	0	1	0	1	0	1	0	1	1	0	1	0	0	0	0	0	0	0	1
1	0	0	0	0	1	1	1	0	1	1	0	0	1	1	0	0	0	1	0	0	0	0	1	1	1	0	0	0	0	0	1	0	0	1	0	1	1	1	1	0	1	0	0	0	0	0	0	0	1
1	0	1	0	0	1	1	0	1	1	1	0	0	1	1	1	0	0	1	0	0	0	1	1	1	1	0	0	1	0	0	1	0	0	1	0	1	1	0	0	0	1	0	0	0	0	0	0	0	1
0	1	0	1	1	0	0	1	0	0	0	1	1	0	0	0	1	1	0	1	1	1	0	0	0	0	0	1	0	65	0	0	0	1	0	1	0	0	1	1	0	1	0	0	0	0	0	1	0	1
1	0	1	0	0	1	0	0	0	1	1	0	0	1	1	1	0	0	1	0	0	0	0	1	0	1	0	0	0	65	0	1	0	0	1	0	1	1	1	1	0	1	1	1	1	1	1	0	1	1
0	1	0	1	1	0	0	1	0	0	0	1	1	0	0	0	1	1	0	1	1	1	0	0	0	0	0	1	0	65	0	0	0	1	0	1	0	0	1	1	0	1	0	0	0	0	0	1	0	1
1	0	1	0	0	1	1	0	1	0	0	0	0	1	1	0	0	0	1	0	0	0	0	1	0	1	0	0	1	65	0	0	1	0	1	1	0	1	1	1	0	1	0	0	0	0	0	0	0	1
1	0	1	0	0	1	1	0	1	1	1	0	0	1	0	1	0	0	1	0	0	0	1	1	1	0	0	0	0	65	0	0	1	0	1	0	1	1	1	1	0	1	1	1	1	1	1	0	1	1
1	0	1	0	0	1	1	0	1	1	1	1	1	0	1	0	0	0	1	0	0	0	1	1	0	1	0	0	0	65	0	0	0	0	0	0	0	0	1	1	0	1	0	0	0	0	0	0	0	1
1	0	1	0	0	1	1	0	1	1	1	0	0	1	1	1	0	0	1	0	0	0	1	1	1	1	0	0	1	65	0	1	1	0	1	0	1	0	0	0	0	1	1	1	1	1	1	0	1	1
1	0	1	0	0	1	1	0	1	1	1	0	0	1	1	1	0	0	1	0	0	0	1	1	1	1	0	0	1	32	0	0	1	0	1	0	0	1	0	0	0	1	0	0	0	0	0	0	0	1
0	1	0	1	1	0	0	1	0	0	0	1	1	0	0	0	1	1	0	1	1	1	0	0	0	0	1	0	0	65	1	0	0	1	0	0	0	0	1	1	1	0	0	0	0	0	0	0	0	0
1	0	1	0	0	1	1	0	1	1	1	0	0	1	1	1	0	0	1	0	0	0	1	1	1	1	0	0	1	65	0	1	1	0	1	0	1	1	0	0	0	1	0	0	0	0	0	0	0	1
1	0	1	0	0	1	1	0	1	1	1	0	0	1	1	1	0	0	1	0	0	0	1	1	1	1	0	0	1	0	0	1	0	0	1	0	0	1	0	0	0	1	0	0	0	0	0	0	0	1
0	1	0	1	1	0	0	1	0	0	0	1	1	0	0	0	1	1	0	1	1	1	0	0	0	0	0	1	0	65	0	0	0	1	0	0	0	0	1	1	1	0	0	0	0	0	0	0	0	0
1	0	1	0	0	1	1	0	1	1	1	1	1	0	1	0	0	1	1	0	0	0	1	1	0	1	0	0	0	0	0	0	0	0	1	0	0	0	1	1	0	1	0	0	0	0	0	0	0	1
0	1	0	1	1	0	0	1	0	0	0	1	1	0	0	0	1	1	0	1	1	1	0	0	0	0	1	0	0	65	1	0	0	1	0	0	0	0	1	1	1	0	0	0	0	0	0	0	0	0
0	1	0	1	1	0	0	1	0	0	0	1	1	0	0	0	1	1	0	1	1	1	0	0	0	0	1	0	0	65	1	0	0	1	0	0	0	0	1	1	1	0	0	0	0	0	0	0	0	0
0	1	0	1	1	0	0	1	0	0	0	1	1	0	0	0	1	0	0	1	1	1	0	0	0	0	1	1	0	65	1	0	0	0	0	0	0	0	1	1	1	0	0	0	0	0	0	0	0	0
0	1	0	1	1	0	0	1	0	0	0	1	1	0	0	0	0	1	1	0	0	0	0	1	0	1	1	1	0	256	1	0	0	0	1	1	0	0	1	1	0	1	0	0	0	0	0	1	0	1
0	1	0	1	1	0	0	1	0	0	0	1	1	0	0	0	1	0	0	1	1	1	0	0	0	0	0	0	0	128	1	0	0	1	0	0	0	0	1	1	1	0	0	0	0	0	0	0	0	0
0	1	0	1	1	0	0	1	0	0	0	1	1	0	0	0	1	1	0	1	1	1	0	0	0	0	1	0	0	65	1	0	0	1	0	0	0	0	1	1	1	0	0	0	0	0	0	0	0	0
1	0	1	0	0	1	1	0	1	1	1	0	0	1	1	1	0	0	1	0	0	0	1	1	1	1	0	0	1	32	0	0	0	0	1	0	1	0	0	0	0	1	1	1	1	1	1	0	1	1
0	1	0	1	1	0	0	1	0	0	0	1	1	0	0	0	1	1	0	1	1	1	0	0	0	0	0	1	0	65	0	0	0	1	0	1	0	0	1	1	0	1	0	0	0	0	0	1	0	1
0	1	0	1	1	0	0	1	0	0	0	1	1	0	0	0	1	1	0	1	1	1	0	0	0	0	1	0	0	65	1	0	0	1	0	0	0	0	1	1	1	0	0	0	0	0	0	0	0	0
1	0	1	0	0	1	1	0	1	1	1	1	1	0	1	0	0	0	1	0	0	0	1	1	0	1	0	0	0	32	0	1	1	0	0	0	0	0	1	1	0	1	0	0	0	0	0	0	0	1
0	1	0	1	1	0	0	1	0	0	0	1	1	0	0	0	1	0	0	1	1	1	0	0	0	0	1	1	0	65	1	0	0	1	0	0	0	0	1	1	1	0	0	0	0	0	0	0	0	0
0	1	0	1	1	0	0	1	0	0	0	1	1	0	0	0	1	1	0	1	1	1	0	0	0	0	0	1	0	65	0	0	0	1	0	1	0	0	1	1	0	1	0	0	0	0	0	1	0	1
1	0	1	0	0	0	1	0	1	0	0	0	0	0	1	1	0	0	1	0	0	0	0	1	0	1	0	0	0	0	0	0	0	0	1	0	1	0	1	1	0	1	0	0	0	0	0	0	0	1
1	0	1	0	0	1	1	0	1	1	1	0	0	1	1	1	0	0	1	0	0	0	0	1	0	1	0	0	0	0	1	1	1	0	0	0	0	0	1	1	0	1	0	0	0	0	0	1	0	1
0	1	0	1	1	0	0	1	0	0	0	1	1	0	0	0	1	1	0	1	1	1	0	0	0	0	1	0	0	65	1	0	0	1	0	0	0	0	1	1	1	0	0	0	0	0	0	0	0	0
1	0	1	0	0	1	1	0	1	1	1	1	1	0	1	0	0	0	1	0	0	0	1	1	0	1	0	0	0	65	0	1	1	1	0	0	0	0	1	1	0	1	0	0	0	0	0	0	0	1
1	0	1	0	0	1	1	0	1	1	1	0	0	1	1	1	0	0	1	0	0	0	1	1	1	1	0	0	1	0	0	0	0	0	0	0	0	0	0	0	0	1	1	1	1	1	1	0	1	1
1	0	1	0	0	1	1	0	1	1	1	0	0	1	1	1	0	0	1	0	0	0	1	1	1	1	0	0	1	0	0	1	0	0	1	0	1	0	0	0	0	1	1	1	1	1	1	0	1	1
0	1	0	1	1	0	0	1	0	0	0	1	1	0	0	0	1	1	1	0	0	0	0	1	0	1	1	1	0	256	1	0	0	0	0	0	0	0	1	1	1	0	0	0	0	0	0	0	0	0
0	1	0	1	1	0	0	1	0	0	0	1	1	0	0	0	1	0	0	1	1	1	0	0	0	0	0	0	0	128	1	0	0	1	0	0	0	0	1	1	1	0	0	0	0	0	0	0	0	0
1	0	1	0	0	1	1	0	1	1	1	0	0	1	1	1	0	0	1	0	0	0	1	1	1	1	0	0	1	65	0	1	1	0	1	0	0	1	0	0	0	1	0	0	0	0	0	0	0	1
1	0	1	0	0	1	0	0	0	1	1	0	0	1	0	1	0	0	1	0	0	0	1	1	1	1	0	0	0	65	0	0	0	0	1	0	0	0	1	1	0	1	0	0	0	0	0	0	0	1
1	0	1	0	0	1	1	0	1	0	0	0	0	0	1	1	0	0	1	0	0	0	0	1	0	1	0	0	0	65	0	0	1	0	0	0	0	0	0	0	0	1	0	0	0	0	0	0	0	1
1	0	1	0	0	1	1	0	1	1	1	0	0	1	1	1	0	0	1	0	0	0	1	1	1	1	0	0	1	0	0	0	0	0	1	0	1	0	0	0	0	1	1	1	1	1	1	0	1	1
0	1	0	1	1	0	0	1	0	0	0	1	1	0	0	0	1	0	0	1	1	1	0	0	0	0	0	0	0	0	0	0	0	0	0	0	0	0	1	1	1	0	0	0	0	0	0	0	0	0
0	1	0	1	1	0	0	1	0	0	0	1	1	0	0	0	1	1	0	1	1	1	0	0	0	0	0	1	0	65	0	0	0	1	0	1	0	0	1	1	0	1	0	0	0	0	0	1	0	1
0	1	0	1	1	0	0	1	0	0	0	1	1	0	0	0	1	1	1	0	0	0	0	1	0	1	1	1	0	128	1	0	0	1	0	0	0	0	1	1	1	0	0	0	0	0	0	0	0	0
1	0	1	0	0	1	1	0	1	0	0	0	0	1	1	0	0	0	1	0	0	0	0	1	0	1	0	0	1	0	0	1	1	0	0	0	0	1	1	1	0	1	0	0	0	0	0	0	0	1
1	0	1	0	0	1	1	0	1	1	1	0	0	1	1	1	0	0	1	0	0	0	1	1	1	1	0	0	1	65	0	0	0	0	1	0	0	1	0	0	0	1	0	0	0	0	0	0	0	1
1	0	1	0	0	1	1	0	1	1	1	1	1	0	1	0	0	0	1	0	0	0	1	1	0	0	0	0	0	65	0	1	1	0	0	0	0	0	1	1	0	1	0	0	0	0	0	0	0	1
1	0	1	0	0	1	1	0	1	1	1	0	0	1	1	1	0	0	1	0	0	0	1	1	1	1	0	0	1	65	0	0	1	0	1	0	0	1	0	0	0	1	0	0	0	0	0	0	0	1
0	1	0	1	1	0	0	1	0	0	0	1	1	0	0	0	1	1	0	1	1	1	0	0	0	0	1	0	0	65	1	0	0	1	0	0	0	0	1	1	1	0	0	0	0	0	0	0	0	0
0	1	0	1	1	0	0	1	0	0	0	1	1	0	0	0	1	1	0	1	1	1	0	0	0	0	1	0	0	65	1	0	0	1	0	0	0	0	1	1	1	0	0	0	0	0	0	0	0	0
0	1	0	1	1	0	0	1	0	0	0	1	1	0	0	0	1	0	0	1	1	1	0	0	0	0	1	1	0	65	1	0	0	0	0	0	0	0	1	1	1	0	0	0	0	0	0	0	0	0
0	1	0	1	1	0	0	1	0	0	0	1	1	0	0	0	0	1	1	0	0	0	0	1	0	1	1	1	0	256	1	0	0	0	1	1	0	0	1	1	0	1	0	0	0	0	0	1	0	1
1	0	0	0	0	1	1	1	0	1	1	0	0	1	1	0	0	0	1	0	0	0	0	1	1	1	0	0	0	65	0	1	1	0	1	0	1	1	1	1	0	1	0	0	0	0	0	0	0	1
1	0	1	0	0	1	1	0	1	1	1	1	1	0	1	0	0	0	1	0	0	0	1	1	0	1	0	0	0	32	0	0	1	1	0	0	0	0	1	1	0	1	0	0	0	0	0	0	0	1
0	1	0	1	1	0	0	1	0	0	0	1	1	0	0	0	1	1	0	1	1	1	0	0	0	0	0	1	0	65	0	0	0	1	0	1	0	0	1	1	0	1	0	0	0	0	0	1	0	1
1	0	1	0	0	1	1	0	1	1	1	0	0	1	1	1	0	0	1	0	0	0	1	1	1	1	0	0	1	65	0	1	0	0	1	0	1	0	0	0	0	1	1	1	1	1	1	0	1	1
1	0	1	0	0	0	1	0	1	0	0	1	1	0	1	0	0	0	1	0	0	0	0	1	0	1	0	0	0	65	0	0	0	0	1	0	1	0	1	1	0	1	0	0	0	0	0	0	0	1
0	1	0	1	1	0	0	1	0	0	0	1	1	0	0	0	1	1	0	1	1	1	0	0	0	0	0	1	0	65	0	0	0	1	0	1	0	0	1	1	0	1	0	0	0	0	0	1	0	1
0	0	0	0	0	1	0	0	0	0	0	0	0	1	0	0	0	0	1	0	0	0	0	1	1	1	0	0	0	65	0	0	0	1	1	0	0	1	1	1	1	0	0	0	0	0	0	0	0	0
1	0	1	0	0	1	1	0	1	1	1	1	1	0	1	0	0	0	1	0	0	0	1	1	0	1	0	0	0	32	0	1	0	0	0	0	0	0	1	1	0	1	0	0	0	0	0	0	0	1
1	0	1	0	0	1	1	0	1	1	1	0	0	1	1	1	0	0	1	0	0	0	1	1	1	1	0	0	1	32	0	0	1	0	1	0	0	1	0	0	0	1	0	0	0	0	0	0	0	1
1	0	1	0	0	1	1	0	1	1	1	1	1	0	1	0	0	0	1	0	0	0	1	1	0	1	0	0	0	32	0	1	0	1	0	0	0	0	1	1	0	1	0	0	0	0	0	0	0	1
1	0	1	0	0	1	1	0	1	1	1	0	0	1	0	0	0	1	1	0	0	0	1	1	1	1	0	0	0	0	0	1	0	0	1	0	1	1	1	1	0	1	1	1	1	1	1	0	1	1
1	0	1	0	0	1	1	0	1	1	1	0	0	1	1	1	0	0	1	0	0	0	0	1	0	1	0	0	1	0	0	0	0	0	1	0	1	0	1	1	0	1	0	0	0	0	0	0	0	1
1	0	1	0	0	1	1	0	1	1	1	0	0	1	0	1	0	0	1	0	0	0	1	1	1	1	0	0	0	32	0	0	0	0	1	0	1	1	1	1	0	1	1	1	1	1	1	0	1	1
0	1	0	1	1	0	0	1	0	0	0	1	1	0	0	0	1	1	0	1	1	1	0	0	0	0	1	0	0	65	1	0	0	1	0	0	0	0	1	1	1	0	0	0	0	0	0	0	0	0
1	0	1	0	0	1	1	0	1	1	1	0	0	1	1	1	0	0	1	0	0	0	0	1	0	1	0	0	1	32	0	1	0	0	1	0	0	0	0	0	0	1	0	0	0	0	0	0	0	1
0	1	0	1	1	0	0	1	0	0	0	1	1	0	0	0	1	1	0	1	1	1	0	0	0	0	0	1	0	65	0	0	0	1	0	1	0	0	1	1	0	1	0	0	0	0	0	1	0	1
1	0	1	0	0	1	1	0	1	1	1	0	0	1	0	1	0	0	1	0	0	0	1	1	1	1	0	0	0	65	0	0	1	0	1	0	1	1	1	1	0	1	1	1	1	1	1	0	1	1
1	0	1	0	0	1	1	0	1	1	1	0	0	1	0	1	0	0	1	0	0	0	1	1	1	1	0	0	0	0	0	0	1	0	1	0	0	0	1	1	0	1	0	0	0	0	0	0	0	1
0	1	0	1	1	0	0	1	0	0	0	1	1	0	0	0	1	1	0	1	1	1	0	0	0	0	0	1	0	65	0	0	0	1	0	1	0	0	1	1	0	1	0	0	0	0	0	1	0	1
0	1	0	1	1	0	0	1	0	0	0	1	1	0	0	0	1	1	0	1	1	1	0	0	0	0	0	1	0	65	0	0	0	1	0	1	0	0	1	1	0	1	0	0	0	0	0	1	0	1
0	1	0	0	1	1	0	0	0	0	0	0	0	1	1	0	1	0	1	0	0	0	0	1	0	1	0	0	0	65	0	0	1	0	0	0	0	0	1	1	1	0	0	0	0	0	0	0	0	0
1	0	1	0	0	1	0	0	0	1	1	0	0	1	1	1	0	0	1	0	0	0	0	1	0	1	0	0	0	32	0	1	1	0	1	0	1	1	1	1	0	1	1	1	1	1	1	0	1	1
1	0	1	0	0	1	1	0	1	1	1	0	0	1	1	1	0	0	1	0	0	0	1	1	1	1	0	0	1	65	0	0	1	0	1	0	1	0	0	0	0	1	1	1	1	1	1	0	1	1
0	1	0	1	1	0	0	1	0	0	0	1	1	0	0	0	1	0	0	1	1	1	0	0	0	0	1	1	0	65	1	0	0	0	0	0	0	0	1	1	1	0	0	0	0	0	0	0	0	0
0	1	0	1	1	0	0	1	0	0	0	1	1	0	0	0	1	1	0	1	1	1	0	0	0	0	1	0	0	65	1	0	0	1	0	0	0	0	1	1	1	0	0	0	0	0	0	0	0	0
0	1	0	1	1	0	0	1	0	0	0	1	1	0	0	0	1	1	0	1	1	1	0	0	0	0	1	0	0	65	1	0	0	1	0	0	0	0	1	1	1	0	0	0	0	0	0	0	0	0
1	0	1	0	0	1	1	0	1	1	1	0	0	1	1	1	0	0	1	0	0	0	1	1	1	1	0	0	1	32	0	1	0	0	1	0	0	1	0	0	0	1	0	0	0	0	0	0	0	1
1	0	1	0	0	1	1	0	1	1	1	1	1	0	1	0	0	0	1	0	0	0	1	1	0	1	0	0	0	32	0	1	0	0	0	0	0	0	1	1	0	1	0	0	0	0	0	0	0	1
1	0	1	0	0	1	1	0	1	1	1	0	0	1	1	1	0	1	1	0	0	0	1	1	1	1	0	0	1	0	0	1	0	0	1	0	1	0	0	0	0	1	1	1	1	1	1	0	1	1
0	1	0	1	1	0	0	1	0	0	0	1	1	0	0	0	0	1	1	0	0	0	0	1	0	1	1	1	0	256	1	0	0	0	1	1	0	0	1	1	0	1	0	0	0	0	0	1	0	1
0	1	0	1	1	0	0	1	0	0	0	1	1	0	0	0	1	0	0	1	1	1	0	0	0	0	1	1	0	65	1	0	0	0	0	0	0	0	1	1	1	0	0	0	0	0	0	0	0	0
1	0	1	0	0	1	1	0	1	1	1	1	1	0	1	0	0	0	1	0	0	0	1	1	0	1	0	0	0	65	0	0	1	1	0	0	0	0	1	1	0	1	0	0	0	0	0	0	0	1
1	0	0	0	0	1	1	1	0	1	1	0	0	1	1	0	0	0	1	0	0	0	0	1	1	1	0	0	0	65	0	1	1	0	1	0	0	0	1	1	0	1	0	0	0	0	0	0	0	1
1	0	1	0	0	1	0	0	0	1	1	0	0	1	0	1	0	0	1	0	0	0	1	1	1	1	0	0	0	65	0	0	1	1	0	0	0	0	1	1	0	1	0	0	0	0	0	0	0	1
0	1	0	1	1	0	0	1	0	0	0	1	1	0	0	0	1	1	0	1	1	1	0	0	0	0	0	1	0	65	0	0	0	1	0	1	0	0	1	1	0	1	0	0	0	0	0	1	0	1
0	1	0	1	1	0	0	1	0	0	0	1	1	0	0	0	1	1	0	1	1	1	0	0	0	0	1	0	0	65	1	0	0	1	0	0	0	0	1	1	1	0	0	0	0	0	0	0	0	0
1	0	1	0	0	1	0	0	0	1	1	0	0	1	1	1	0	0	1	0	0	0	0	1	0	1	0	0	0	65	0	0	0	0	1	0	1	1	1	1	0	1	1	1	1	1	1	0	1	1
1	0	1	0	0	1	1	0	1	1	1	0	0	1	0	0	0	0	1	0	0	0	1	1	1	1	0	0	0	65	0	1	1	0	1	0	1	1	1	1	0	1	1	1	1	1	1	0	1	1
0	1	0	1	1	0	0	1	0	0	0	1	1	0	0	0	0	1	1	0	0	0	0	1	0	1	1	1	0	256	1	0	0	0	1	1	0	0	1	1	0	1	0	0	0	0	0	1	0	1
0	1	0	1	1	0	0	1	0	0	0	1	1	0	0	0	1	0	0	1	1	1	0	0	0	0	1	1	0	65	1	0	0	1	0	0	0	0	1	1	1	0	0	0	0	0	0	0	0	0
0	1	0	1	1	0	0	1	0	0	0	1	1	0	0	0	1	1	1	0	0	0	0	1	0	1	1	1	0	256	1	0	0	0	0	1	0	0	1	1	0	1	0	0	0	0	0	1	0	1
0	1	0	1	1	0	0	1	0	0	0	1	1	0	0	0	1	1	0	1	1	1	0	0	0	0	1	0	0	65	1	0	0	1	0	0	0	0	1	1	1	0	0	0	0	0	0	0	0	0
1	0	1	0	0	1	1	0	1	1	1	0	0	1	1	1	0	0	1	0	0	0	0	1	0	1	0	0	0	32	0	1	1	0	1	0	0	0	0	0	0	1	0	0	0	0	0	1	0	1
1	0	1	0	0	1	1	0	1	1	1	0	0	1	1	1	0	0	1	0	0	0	1	1	1	1	0	0	1	0	0	1	1	0	1	0	0	1	0	0	0	1	0	0	0	0	0	0	0	1
1	0	1	0	0	1	1	0	1	1	1	0	0	1	1	1	0	0	1	0	0	0	0	1	0	1	0	0	1	32	0	1	1	0	1	0	0	0	0	0	0	1	0	0	0	0	0	0	0	1
1	0	1	0	0	1	1	0	1	1	1	1	1	0	1	0	0	0	1	0	0	0	1	1	0	1	0	0	0	65	0	0	0	0	0	0	0	0	1	1	0	1	0	0	0	0	0	0	0	1
0	1	0	1	1	0	0	1	0	0	0	1	1	0	0	0	0	1	1	0	0	0	0	1	0	1	1	1	0	256	1	0	0	0	1	1	0	0	1	1	0	1	0	0	0	0	0	1	0	1
0	1	0	1	1	0	0	1	0	0	0	1	1	0	0	0	1	0	1	0	0	0	0	1	0	1	0	0	0	65	0	0	1	1	0	1	0	0	1	1	0	1	0	0	0	0	0	1	0	1
0	1	0	1	1	0	0	1	0	0	0	1	1	0	0	0	1	0	0	1	1	1	0	0	0	0	1	1	0	65	1	0	0	0	0	0	0	0	1	1	1	0	0	0	0	0	0	0	0	0
0	1	0	1	1	0	0	1	0	0	0	1	1	0	0	0	1	0	0	1	1	1	0	0	0	0	1	1	0	65	1	0	0	1	0	0	0	0	1	1	1	0	0	0	0	0	0	0	0	0
0	1	0	1	1	0	0	1	0	0	0	1	1	0	0	0	0	1	1	0	0	0	0	1	0	1	1	1	0	256	1	0	0	0	1	1	0	0	1	1	0	1	0	0	0	0	0	1	0	1
1	0	1	0	0	1	1	0	1	1	1	0	0	1	1	1	0	0	1	0	0	0	1	1	1	1	0	0	1	0	0	0	0	0	1	0	0	1	0	0	0	1	1	1	1	1	1	0	1	1
1	0	1	0	0	1	1	0	1	1	1	0	0	1	1	1	0	0	1	0	0	0	1	1	1	1	0	0	1	32	0	0	1	0	1	0	0	1	0	0	0	1	0	0	0	0	0	0	0	1
1	0	1	0	0	1	1	0	1	1	1	0	0	1	1	1	0	0	1	0	0	0	1	1	1	1	0	0	1	32	0	0	0	1	1	0	1	0	0	0	0	1	1	1	1	1	1	0	1	1
1	0	1	0	0	1	1	0	1	1	1	0	0	1	1	1	0	0	1	0	0	0	1	1	1	1	0	0	1	32	0	1	1	0	1	0	1	0	0	0	0	1	1	1	1	1	1	0	1	1
0	1	0	1	1	0	0	1	0	0	0	1	1	0	0	0	1	1	0	1	1	1	0	0	0	0	0	1	0	65	0	0	0	1	0	1	0	0	1	1	0	1	0	0	0	0	0	1	0	1
1	0	1	0	0	1	1	0	1	1	1	0	0	1	1	1	0	0	1	0	0	0	1	1	1	1	0	0	1	0	0	1	0	0	1	0	1	0	0	0	0	1	1	1	1	1	1	0	1	1
1	0	1	0	1	0	1	0	1	0	0	1	1	0	1	0	0	0	1	0	0	0	0	1	0	1	0	0	0	65	0	0	1	0	0	0	0	0	1	1	0	1	0	0	0	0	0	0	0	1
1	0	1	0	0	1	1	0	1	1	1	0	0	1	0	1	0	0	1	0	0	0	1	1	1	1	0	0	0	65	0	1	1	0	1	0	1	1	1	1	0	1	1	1	1	1	1	0	1	1
0	1	0	1	1	0	0	1	0	0	0	1	1	0	0	0	1	1	0	1	1	1	0	0	0	0	0	1	0	65	0	0	0	1	0	1	0	0	1	1	0	1	0	0	0	0	0	1	0	1
0	1	0	1	1	0	0	1	0	0	0	1	1	0	0	0	1	1	0	1	1	1	0	0	0	0	0	1	0	65	0	0	0	1	0	1	0	0	1	1	0	1	0	0	0	0	0	1	0	1
1	0	1	0	0	1	1	0	1	1	1	0	0	1	1	1	0	0	1	0	0	0	1	1	1	1	0	0	1	32	0	0	1	0	1	0	1	0	0	0	0	1	1	1	1	1	1	0	1	1
0	1	0	1	1	0	0	1	0	0	0	1	1	0	0	0	1	1	0	1	1	1	0	0	0	0	0	1	0	65	0	0	0	1	0	1	0	0	1	1	0	1	0	0	0	0	0	1	0	1
1	0	1	0	0	1	1	0	1	1	1	0	0	1	1	1	0	0	1	0	0	0	1	1	1	1	0	0	1	65	0	1	1	0	1	0	1	0	0	0	0	1	1	1	1	1	1	0	1	1
1	0	1	0	0	1	1	0	1	1	1	0	0	0	0	1	0	0	1	0	0	0	1	1	0	1	0	0	0	0	0	1	1	0	1	0	0	1	1	1	0	1	0	0	0	0	0	0	0	1
1	0	1	0	0	1	1	0	1	1	1	1	1	0	1	0	0	0	1	0	0	0	1	1	0	1	0	0	0	0	0	0	0	0	0	0	0	0	1	1	0	1	0	0	0	0	0	0	0	1
0	1	0	1	1	0	0	1	0	0	0	1	1	0	0	0	1	1	0	1	1	1	0	0	0	0	1	0	0	65	1	0	0	1	0	0	0	0	1	1	1	0	0	0	0	0	0	0	0	0
1	0	1	0	0	1	1	0	1	1	1	0	0	1	1	1	0	0	1	0	0	0	0	1	0	1	0	0	1	0	0	0	1	0	1	0	1	0	0	0	0	1	0	0	0	0	0	0	0	1
0	1	0	1	1	0	0	1	0	0	0	1	1	0	0	0	1	1	0	1	1	1	0	0	0	0	1	0	0	65	1	0	0	1	0	0	0	0	1	1	1	0	0	0	0	0	0	0	0	0
0	1	0	1	1	0	0	1	0	0	0	1	1	0	0	0	1	1	0	1	1	1	0	0	0	0	0	1	0	65	0	0	0	1	0	1	0	0	1	1	0	1	0	0	0	0	0	1	0	1
1	0	1	0	0	1	1	0	1	1	1	0	0	1	1	1	0	0	1	0	0	0	1	1	1	1	0	0	1	256	0	0	0	0	1	0	1	1	0	0	0	1	0	0	0	0	0	0	0	1
1	0	1	0	0	1	1	0	1	1	1	1	1	0	1	0	0	0	1	0	0	0	1	1	0	1	0	0	0	65	0	0	0	0	1	0	0	0	1	1	0	1	0	0	0	0	0	0	0	1
1	0	1	0	0	1	1	0	1	1	1	0	0	1	1	1	0	0	1	0	0	0	0	1	0	1	0	0	1	65	0	1	0	0	1	0	0	0	0	0	0	1	0	0	0	0	0	0	0	1
0	1	0	1	1	0	0	1	0	0	0	1	1	0	0	0	1	1	0	1	1	1	0	0	0	0	1	0	0	65	1	0	0	1	0	0	0	0	1	1	1	0	0	0	0	0	0	0	0	0
1	0	1	0	0	1	1	0	1	1	1	0	0	1	1	1	0	0	1	0	0	0	1	1	1	1	0	0	1	32	0	0	0	0	1	0	0	1	0	0	0	1	0	0	0	0	0	0	0	1
0	1	0	1	1	0	0	0	0	0	0	1	1	0	0	0	0	0	1	0	0	0	0	1	0	1	0	0	0	65	1	0	0	1	1	0	0	0	1	1	1	0	0	0	0	0	0	0	0	1
1	0	1	0	0	0	1	0	1	0	0	1	1	0	1	0	0	0	1	0	0	0	0	1	0	1	0	0	0	65	1	1	0	0	1	0	1	0	1	1	0	1	0	0	0	0	0	0	0	1
1	0	1	0	0	1	1	0	1	0	0	0	0	1	1	1	0	0	1	0	0	0	0	1	0	1	0	0	1	0	0	1	0	0	1	0	0	0	1	1	0	1	0	0	0	0	0	0	0	1
1	0	1	0	0	1	1	0	1	1	1	0	0	1	0	1	0	0	1	0	0	0	1	1	1	1	0	0	0	65	0	0	1	0	1	0	1	1	1	1	0	1	1	1	1	1	1	0	1	1
0	1	0	1	1	0	0	1	0	0	0	1	1	0	0	0	1	0	1	0	0	0	0	1	0	1	0	0	0	65	0	0	1	1	0	1	0	0	1	1	0	1	0	0	0	0	0	1	0	1
1	0	1	0	0	1	1	0	1	1	1	0	0	1	1	1	0	0	1	0	0	0	1	1	1	1	0	0	1	0	0	0	0	0	1	0	1	0	0	0	0	1	1	1	1	1	1	0	1	1
1	0	1	0	0	1	1	0	1	1	1	0	0	1	1	1	0	0	1	0	0	0	1	1	1	1	0	0	1	65	0	1	0	0	1	0	1	0	0	0	0	1	1	1	1	1	1	0	1	1
0	1	0	1	1	0	0	1	0	0	0	1	1	0	0	0	0	1	1	0	0	0	0	1	0	1	0	0	0	256	0	0	1	0	1	1	0	0	1	1	0	1	0	0	0	0	0	1	0	1
0	1	0	1	1	0	0	1	0	0	0	1	1	0	0	0	1	1	0	1	1	1	0	0	0	0	1	0	0	65	1	0	0	1	0	0	0	0	1	1	1	0	0	0	0	0	0	0	0	0
0	1	0	1	1	0	0	1	0	0	0	1	1	0	0	0	1	1	0	1	1	1	0	0	0	0	1	0	0	65	1	0	0	1	0	0	0	0	1	1	1	0	0	0	0	0	0	0	0	0
0	1	0	1	1	0	0	1	0	0	0	1	1	0	0	0	0	1	1	0	0	0	0	1	0	1	0	0	0	256	0	0	0	0	1	1	0	0	1	1	0	1	0	0	0	0	0	1	0	1
0	1	0	1	1	0	0	1	0	0	0	1	1	0	0	0	1	1	0	1	1	1	0	0	0	0	0	1	0	65	0	0	0	1	0	1	0	0	1	1	0	1	0	0	0	0	0	1	0	1
1	0	1	0	0	1	1	0	1	1	1	0	0	1	0	1	0	0	1	0	0	0	1	1	1	1	0	0	0	256	0	0	1	0	1	0	1	1	1	1	0	1	1	1	1	1	1	0	1	1
0	1	0	1	1	0	0	1	0	0	0	1	1	0	0	0	1	0	0	1	1	1	0	0	0	0	0	0	0	0	0	0	0	0	0	0	0	0	1	1	1	0	0	0	0	0	0	0	0	0
0	1	0	1	1	0	0	1	0	0	0	1	1	0	0	0	0	1	1	0	0	0	0	1	0	1	0	0	0	0	0	0	0	0	1	1	0	0	1	1	0	1	0	0	0	0	0	1	0	1
1	0	0	0	0	1	1	1	0	1	1	0	0	1	1	0	0	0	1	0	0	0	0	1	1	1	0	0	0	65	0	1	1	0	0	0	0	0	1	1	0	1	0	0	0	0	0	0	0	1
1	0	1	0	0	1	0	0	0	1	1	0	0	1	1	1	0	0	1	0	0	0	0	1	0	1	0	0	0	0	0	0	0	0	1	0	0	1	1	1	0	1	1	1	1	1	1	0	1	1
1	0	1	0	0	1	0	0	0	1	1	0	0	1	1	1	0	0	1	0	0	0	0	1	0	1	0	0	0	0	0	0	0	0	0	0	0	1	1	1	0	1	1	1	1	1	1	0	1	1
0	1	0	1	1	0	0	1	0	0	0	1	1	0	0	0	1	1	0	1	1	1	0	0	0	0	1	1	0	256	1	0	0	0	0	1	0	0	1	1	0	1	0	0	0	0	0	1	0	1
0	1	0	1	1	0	0	1	0	0	0	1	1	0	0	0	1	1	0	1	1	1	0	0	0	0	0	1	0	65	0	0	0	1	0	1	0	0	1	1	0	1	0	0	0	0	0	1	0	1
0	1	0	1	1	0	0	1	0	0	0	1	1	0	0	0	1	1	0	1	1	1	0	0	0	0	0	1	0	65	0	0	0	1	0	1	0	0	1	1	0	1	0	0	0	0	0	1	0	1
1	0	1	0	0	1	1	0	1	1	1	1	1	0	1	0	0	0	1	0	0	0	1	1	0	1	0	0	0	0	0	0	1	1	0	0	0	0	1	1	0	1	0	0	0	0	0	0	0	1
1	0	1	0	0	1	1	0	1	1	1	0	0	1	1	1	0	0	1	0	0	0	1	1	1	1	0	0	1	65	0	1	1	1	1	0	1	0	0	0	0	1	1	1	1	1	1	0	1	1
1	0	1	0	0	1	1	0	1	1	1	0	0	1	0	0	0	0	1	0	0	0	0	1	0	1	0	0	1	65	0	1	1	0	1	0	0	0	1	1	0	1	0	0	0	0	0	0	0	1
1	0	1	0	0	1	1	0	1	1	1	0	0	1	0	0	1	0	1	0	0	0	0	1	0	1	0	0	1	32	0	0	1	0	0	0	0	0	1	1	0	1	0	0	0	0	0	0	0	1
0	1	0	1	1	0	0	1	0	0	0	1	1	0	0	0	0	1	1	0	0	0	0	1	0	1	0	0	0	256	0	0	0	0	1	1	0	0	1	1	0	1	0	0	0	0	0	1	0	1
0	1	0	1	1	0	0	1	0	0	0	1	1	0	0	0	1	1	0	1	1	1	0	0	0	0	1	0	0	65	1	0	0	1	0	0	0	0	1	1	1	0	0	0	0	0	0	0	0	0
1	0	1	0	0	1	1	0	1	0	0	0	0	1	1	1	0	0	1	0	0	0	0	1	0	1	0	0	1	65	0	1	1	0	1	0	0	0	1	1	0	1	0	0	0	0	0	0	0	1
1	0	1	0	0	1	1	0	1	1	1	1	1	0	1	0	0	0	1	0	0	0	1	1	0	1	0	0	0	65	0	0	0	0	0	0	0	0	1	1	0	1	0	0	0	0	0	0	0	1
1	0	1	0	0	1	0	0	0	1	1	0	0	1	1	1	0	0	1	0	0	0	1	1	0	1	0	0	0	65	0	1	0	0	1	0	0	0	1	1	0	1	0	0	0	0	0	0	0	1
1	0	1	0	0	1	1	0	1	1	1	0	0	1	1	1	0	0	1	0	0	0	1	1	1	1	0	0	1	0	0	0	0	0	1	0	1	0	0	0	0	1	1	1	1	1	1	0	1	1
0	1	0	1	1	0	0	1	0	0	0	1	1	0	0	0	0	1	1	0	0	0	0	1	0	1	1	1	0	256	1	0	0	0	1	1	0	0	1	1	0	1	0	0	0	0	0	1	0	1
1	0	1	0	0	1	1	0	1	1	1	0	0	1	1	1	0	0	1	0	0	0	1	1	1	1	0	0	1	65	0	0	0	0	1	0	0	1	0	0	0	1	0	0	0	0	0	0	0	1
0	1	0	1	1	0	0	1	0	0	0	1	1	0	0	0	1	1	0	1	1	1	0	0	0	0	0	1	0	65	0	0	0	1	0	1	0	0	1	1	0	1	0	0	0	0	0	1	0	1
1	0	1	0	0	1	1	0	1	1	1	0	0	1	1	1	0	0	1	0	0	0	1	1	1	1	0	0	1	65	0	1	0	0	1	0	1	0	0	0	0	1	1	1	1	1	1	0	1	1
0	1	0	1	1	0	0	0	0	0	0	1	1	0	0	0	0	0	1	0	0	0	0	1	0	1	0	0	0	65	1	0	0	1	1	0	0	0	1	1	1	0	0	0	0	0	0	0	0	1
1	0	1	0	0	1	0	0	0	1	1	0	0	1	1	1	0	0	1	0	0	0	1	1	0	1	0	0	0	65	0	1	1	0	1	0	0	0	1	1	0	1	0	0	0	0	0	0	0	1
1	0	1	0	0	1	1	0	1	1	1	0	0	1	1	1	0	0	1	0	0	0	0	1	0	1	0	0	1	65	0	1	1	0	1	0	1	0	1	1	0	1	0	0	0	0	0	0	0	1
0	1	0	1	1	0	0	1	0	0	0	1	1	0	0	0	1	0	0	1	1	1	0	0	0	0	0	0	0	128	1	0	0	1	0	0	0	0	1	1	1	0	0	0	0	0	0	0	0	0
0	1	0	1	1	0	0	1	0	0	0	1	1	0	0	0	1	1	0	1	1	1	0	0	0	0	1	0	0	65	1	0	0	1	0	0	0	0	1	1	1	0	0	0	0	0	0	0	0	0
1	0	1	0	0	1	1	0	1	1	1	0	0	1	1	1	0	0	1	0	0	0	1	1	1	1	0	0	1	65	0	1	1	0	1	0	0	1	0	0	0	1	0	0	0	0	0	0	0	1
1	0	1	0	0	1	1	0	1	0	0	0	0	1	1	1	0	0	1	0	0	0	0	1	0	1	0	0	1	65	0	0	1	1	1	0	0	0	1	1	0	1	0	0	0	0	0	0	0	1
1	0	1	0	0	1	1	0	1	1	1	0	0	1	1	1	0	0	1	0	0	0	1	1	1	1	0	0	1	65	0	1	1	0	1	0	0	1	0	0	0	1	0	0	0	0	0	0	0	1
0	1	0	1	1	0	0	1	0	0	0	1	1	0	0	0	1	1	0	1	1	1	0	0	0	0	1	0	0	65	1	0	0	1	0	0	0	0	1	1	1	0	0	0	0	0	0	0	0	0
0	1	0	1	1	0	0	1	0	0	0	1	1	0	0	0	0	1	1	0	0	0	0	1	0	1	1	1	0	256	1	0	0	0	1	1	0	0	1	1	0	1	0	0	0	0	0	1	0	1
1	0	1	0	0	1	1	0	1	0	0	0	0	1	1	1	0	0	1	0	0	0	0	1	0	1	0	0	1	0	0	1	1	0	1	0	0	0	1	1	0	1	0	0	0	0	0	0	0	1
1	0	1	0	0	1	1	0	1	1	1	0	0	1	1	1	0	0	1	0	0	0	1	1	1	1	0	0	1	0	0	0	0	0	1	0	1	0	0	0	0	1	1	1	1	1	1	0	1	1
0	1	0	1	1	0	0	1	0	0	0	1	1	0	0	0	0	1	1	0	0	0	0	1	0	1	1	1	0	256	1	0	0	0	1	1	0	0	1	1	0	1	0	0	0	0	0	1	0	1
0	1	0	1	1	0	0	1	0	0	0	1	1	0	0	0	1	1	0	1	1	1	0	0	0	0	0	1	0	65	0	0	0	1	0	1	0	0	1	1	0	1	0	0	0	0	0	1	0	1
1	0	1	1	0	0	1	0	1	0	0	1	1	0	0	0	0	0	1	0	0	0	0	1	0	1	0	0	0	65	0	1	1	0	1	0	0	0	1	1	0	1	0	0	0	0	0	0	0	1
1	0	1	0	0	1	0	0	0	1	1	0	0	1	0	1	0	0	1	0	0	0	1	1	1	1	0	0	0	65	0	0	1	0	0	0	0	0	1	1	0	1	0	0	0	0	0	0	0	1
0	1	0	1	1	0	0	1	0	0	0	1	1	0	0	0	1	1	0	1	1	1	0	0	0	0	1	0	0	65	1	0	0	1	0	0	0	0	1	1	1	0	0	0	0	0	0	0	0	0
1	0	1	0	0	1	1	0	1	1	1	1	1	0	1	0	0	0	1	0	0	0	1	1	0	1	0	0	0	65	0	1	1	1	1	0	0	0	1	1	0	1	0	0	0	0	0	0	0	1
0	1	0	1	1	0	0	1	0	0	0	1	1	0	0	0	1	1	1	0	0	0	0	1	0	1	1	1	0	256	1	0	0	1	0	0	0	0	1	1	1	0	0	0	0	0	0	0	0	0
1	0	1	0	0	1	1	0	1	1	1	0	0	1	1	1	0	0	1	0	0	0	1	1	1	1	0	0	1	256	0	0	1	0	1	0	0	1	0	0	0	1	0	0	0	0	0	0	0	1
1	0	1	0	0	1	1	0	1	1	1	0	0	1	1	1	0	0	1	0	0	0	1	1	1	1	0	0	1	65	0	1	0	0	1	0	0	1	0	0	0	1	0	0	0	0	0	0	0	1
1	0	1	0	0	1	1	0	1	1	1	0	0	1	1	1	0	0	1	0	0	0	1	1	1	1	0	0	1	65	0	1	1	0	1	0	0	1	0	0	0	1	0	0	0	0	0	0	0	1
1	0	1	0	0	1	1	0	1	1	1	0	0	1	1	1	0	0	1	0	0	0	1	1	1	1	0	0	1	65	0	0	0	0	1	0	0	1	0	0	0	1	0	0	0	0	0	0	0	1
1	0	1	0	0	1	1	0	1	1	1	0	0	1	1	1	0	0	1	0	0	0	0	1	1	1	0	0	0	32	0	1	1	0	1	0	0	1	1	1	0	1	0	0	0	0	0	0	0	1
1	0	1	0	0	1	1	0	1	1	1	0	0	1	1	1	0	0	1	0	0	0	1	1	1	1	0	0	1	65	0	1	1	0	1	0	0	1	0	0	0	1	0	0	0	0	0	0	0	1
0	1	0	1	1	0	0	1	0	0	0	1	1	0	0	0	1	1	0	1	1	1	0	0	0	0	0	1	0	65	0	0	0	1	0	1	0	0	1	1	0	1	0	0	0	0	0	1	0	1
0	1	0	0	1	0	0	0	0	0	0	0	0	0	1	0	1	1	1	0	0	0	0	1	0	1	0	0	0	128	1	0	0	1	0	0	0	0	0	0	1	0	0	0	0	0	0	0	0	0
0	1	0	1	1	0	0	1	0	0	0	1	1	0	0	0	1	1	0	1	1	1	0	0	0	0	0	1	0	65	0	0	0	1	0	1	0	0	1	1	0	1	0	0	0	0	0	1	0	1
0	1	0	1	1	0	0	1	0	0	0	1	1	0	0	0	0	1	1	0	0	0	0	1	0	1	1	1	0	256	1	0	0	0	1	1	0	0	1	1	0	1	0	0	0	0	0	1	0	1
0	1	0	1	1	0	0	1	0	0	0	1	1	0	0	0	1	1	0	1	1	1	0	0	0	0	1	0	0	65	1	0	0	1	0	0	0	0	1	1	1	0	0	0	0	0	0	0	0	0
1	0	1	0	0	1	1	0	1	1	1	0	0	1	1	1	0	0	1	0	0	0	1	1	1	1	0	0	1	0	0	1	0	0	1	0	1	1	0	0	0	1	0	0	0	0	0	0	0	1
0	1	0	1	1	0	0	1	0	0	0	1	1	0	0	0	1	1	0	1	1	1	0	0	0	0	0	1	0	65	0	0	0	1	0	1	0	0	1	1	0	1	0	0	0	0	0	1	0	1
1	0	1	0	0	1	1	0	1	1	1	0	0	1	1	1	0	0	1	0	0	0	1	1	1	1	0	0	1	65	0	0	1	1	1	0	1	0	0	0	0	1	1	1	1	1	1	0	1	1
0	1	0	1	1	0	0	1	0	0	0	1	1	0	0	0	1	1	0	1	1	1	0	0	0	0	0	1	0	65	0	0	0	1	0	1	0	0	1	1	0	1	0	0	0	0	0	1	0	1
0	1	0	1	1	0	0	1	0	0	0	1	1	0	0	0	0	1	1	0	0	0	0	1	0	1	1	1	0	256	1	0	0	0	1	1	0	0	1	1	0	1	0	0	0	0	0	1	0	1
1	0	1	0	0	1	1	0	1	1	1	0	0	1	1	1	0	0	1	0	0	0	0	1	0	1	0	0	1	65	0	1	0	0	1	0	0	0	1	1	0	1	0	0	0	0	0	0	0	1
0	1	0	1	1	0	0	1	0	0	0	1	1	0	0	0	1	1	0	1	1	1	0	0	0	0	1	0	0	65	1	0	0	1	0	0	0	0	1	1	1	0	0	0	0	0	0	0	0	0
0	1	0	1	1	0	0	1	0	0	0	1	1	0	0	0	1	1	0	1	1	1	0	0	0	0	0	1	0	65	0	0	0	1	0	1	0	0	1	1	0	1	0	0	0	0	0	1	0	1
1	0	1	0	0	1	1	0	1	1	1	0	0	1	1	1	0	0	1	0	0	0	1	1	1	1	0	0	1	65	0	1	1	0	1	0	1	1	0	0	0	1	0	0	0	0	0	0	0	1
0	1	0	1	1	0	0	1	0	0	0	1	1	0	0	0	1	0	0	1	1	1	0	0	0	0	1	0	0	65	1	0	0	1	0	0	0	0	1	1	1	0	0	0	0	0	0	0	0	0
0	1	0	1	1	0	0	1	0	0	0	1	1	0	0	0	1	1	0	1	1	1	0	0	0	0	1	0	0	65	1	0	0	1	0	0	0	0	1	1	1	0	0	0	0	0	0	0	0	0
1	0	1	0	0	1	1	0	1	1	1	0	0	1	1	1	0	0	1	0	0	0	1	1	1	1	0	0	1	32	0	1	0	0	1	0	0	1	0	0	0	1	0	0	0	0	0	0	0	1
1	0	1	0	0	1	1	0	1	1	1	0	0	1	1	1	0	0	1	0	0	0	1	1	1	1	0	0	1	65	0	0	1	0	1	0	0	1	0	0	0	1	0	0	0	0	0	0	0	1
0	1	0	1	1	0	0	1	0	0	0	1	1	0	0	0	0	0	1	0	0	0	0	1	0	1	1	1	0	65	1	0	0	1	1	1	0	0	1	1	0	1	0	0	0	0	0	1	0	1
0	1	0	1	1	0	0	1	0	0	0	1	1	0	0	0	0	1	1	0	0	0	0	1	0	1	1	1	0	256	1	0	0	0	1	1	0	0	1	1	0	1	0	0	0	0	0	1	0	1
0	1	0	1	1	0	0	1	0	0	0	1	1	0	0	0	0	1	1	0	0	0	0	1	0	1	1	1	0	256	1	0	0	0	1	1	0	0	1	1	0	1	0	0	0	0	0	1	0	1
0	1	0	1	1	0	0	1	0	0	0	1	1	0	0	0	1	1	0	1	1	1	0	0	0	0	0	1	0	65	0	0	0	1	0	1	0	0	1	1	0	1	0	0	0	0	0	1	0	1
0	1	0	1	1	0	0	1	0	0	0	1	1	0	0	0	1	1	0	1	1	1	0	0	0	0	1	0	0	65	1	0	0	1	0	0	0	0	1	1	1	0	0	0	0	0	0	0	0	0
0	1	0	1	1	0	0	1	0	0	0	1	1	0	0	0	0	1	1	0	0	0	0	1	0	1	1	1	0	256	1	0	0	0	1	1	0	0	1	1	0	1	0	0	0	0	0	1	0	1
1	0	1	0	0	1	1	0	1	1	1	1	1	0	1	0	0	0	1	0	0	0	1	1	0	1	0	0	0	0	0	0	0	0	0	0	0	0	1	1	0	1	0	0	0	0	0	0	0	1
1	0	1	0	0	1	1	0	1	1	1	0	0	1	0	1	0	0	1	0	0	0	1	1	1	1	0	0	0	65	0	0	1	0	1	0	1	1	1	1	0	1	1	1	1	1	1	0	1	1
1	0	1	0	0	1	1	0	1	1	1	0	0	1	1	1	0	0	1	0	0	0	1	1	1	1	0	0	1	0	0	1	0	0	1	0	1	0	0	0	0	1	1	1	1	1	1	0	1	1
0	1	0	1	1	0	0	1	0	0	0	1	1	0	0	0	1	0	0	1	1	1	0	0	0	0	0	0	0	0	0	0	0	0	0	0	0	0	1	1	1	0	0	0	0	0	0	0	0	0
1	0	1	0	0	1	1	0	1	1	1	0	0	1	1	1	0	0	1	0	0	0	1	1	1	1	0	0	1	65	0	1	1	0	1	0	1	1	0	0	0	1	0	0	0	0	0	0	0	1
0	1	0	0	1	0	0	0	0	0	0	0	0	0	1	0	1	1	1	0	0	0	0	1	0	1	0	0	0	128	1	0	0	1	0	0	0	0	0	0	1	0	0	0	0	0	0	0	0	0
0	1	0	1	1	0	0	1	0	0	0	1	1	0	0	0	1	1	0	1	1	1	0	0	0	0	0	1	0	65	0	0	0	1	0	1	0	0	1	1	0	1	0	0	0	0	0	1	0	1
0	1	0	1	1	0	0	1	0	0	0	1	1	0	0	0	0	1	1	0	0	0	0	1	0	1	1	1	0	256	1	0	0	0	1	1	0	0	1	1	0	1	0	0	0	0	0	1	0	1
0	1	0	1	1	0	0	1	0	0	0	1	1	0	0	0	0	1	1	0	0	0	0	1	0	1	1	1	0	256	1	0	0	0	1	1	0	0	1	1	0	1	0	0	0	0	0	1	0	1
0	1	0	1	1	0	0	1	0	0	0	1	1	0	0	0	0	1	1	0	0	0	0	1	0	1	1	1	0	256	1	0	0	0	1	1	0	0	1	1	0	1	0	0	0	0	0	1	0	1
1	0	1	0	0	1	1	0	1	1	1	0	0	1	1	1	0	0	1	0	0	0	1	1	1	1	0	0	1	0	0	0	0	0	1	0	1	0	0	0	0	1	1	1	1	1	1	0	1	1
0	1	0	1	1	0	0	1	0	0	0	1	1	0	0	0	1	1	0	1	1	1	0	0	0	0	0	1	0	65	0	0	0	1	0	1	0	0	1	1	0	1	0	0	0	0	0	1	0	1
1	0	1	0	0	1	1	0	1	1	1	0	0	1	1	1	0	0	1	0	0	0	0	1	0	1	0	0	1	32	0	1	1	1	1	0	0	0	0	0	0	1	0	0	0	0	0	0	0	1
0	1	0	1	1	0	0	1	0	0	0	1	1	0	0	0	1	1	0	1	1	1	0	0	0	0	0	1	0	65	0	0	0	1	0	1	0	0	1	1	0	1	0	0	0	0	0	1	0	1
0	1	0	1	1	0	0	1	0	0	0	1	1	0	0	0	1	0	0	1	1	1	0	0	0	0	1	1	0	65	1	0	0	0	0	0	0	0	1	1	1	0	0	0	0	0	0	0	0	0
0	1	0	1	1	0	0	1	0	0	0	1	1	0	0	0	1	1	0	1	1	1	0	0	0	0	1	0	0	65	1	0	0	1	0	0	0	0	1	1	1	0	0	0	0	0	0	0	0	0
1	0	1	0	0	1	1	0	1	1	1	1	1	0	1	0	0	0	1	0	0	0	1	1	0	1	0	0	0	32	0	1	1	0	0	0	0	0	1	1	0	1	0	0	0	0	0	0	0	1
1	0	1	0	1	0	1	0	1	0	0	1	1	0	1	0	0	0	1	0	0	0	0	1	0	1	0	0	0	0	1	0	1	0	1	0	0	0	1	1	0	1	0	0	0	0	0	0	0	1
1	0	1	0	0	1	1	0	1	1	1	0	0	1	0	1	0	1	1	0	0	0	1	1	1	1	0	0	0	65	0	1	1	0	1	0	1	1	1	1	0	1	1	1	1	1	1	0	1	1
0	1	0	1	1	0	0	1	0	0	0	1	1	0	0	0	1	1	0	1	1	1	0	0	0	0	0	1	0	65	0	0	0	1	0	1	0	0	1	1	0	1	0	0	0	0	0	1	0	1
1	0	1	0	0	1	1	0	1	1	1	0	0	0	0	1	0	0	1	0	0	0	0	1	0	0	0	0	0	0	0	0	0	0	1	0	1	1	1	1	0	1	1	1	1	1	1	0	1	1
1	0	1	0	0	1	1	0	1	1	1	0	0	1	0	1	0	0	1	0	0	0	1	1	1	1	0	0	1	32	0	0	1	0	1	0	0	0	1	1	0	1	0	0	0	0	0	0	0	1
1	0	1	0	0	1	1	0	1	1	1	0	0	1	1	1	0	0	1	0	0	0	1	1	1	1	0	0	1	65	0	1	1	0	1	0	0	1	0	0	0	1	0	0	0	0	0	0	0	1
1	0	1	0	0	1	0	0	0	1	1	0	0	1	1	1	0	0	1	0	0	0	0	1	0	1	0	0	0	65	0	1	0	0	1	0	1	1	1	1	0	1	1	1	1	1	1	0	1	1
0	1	0	1	1	0	0	1	0	0	0	1	1	0	0	0	1	0	1	0	0	0	0	1	0	0	0	0	0	65	0	0	1	0	0	1	0	0	1	1	0	1	0	0	0	0	0	1	0	1
1	0	1	0	0	1	1	0	1	1	1	0	0	1	1	1	0	0	1	0	0	0	1	1	1	1	0	1	1	32	0	1	0	0	1	0	1	0	0	0	0	1	1	1	1	1	1	0	1	1
0	1	0	1	1	0	0	1	0	0	0	1	1	0	0	0	0	1	1	0	0	0	0	1	0	1	1	1	0	256	1	0	0	0	1	1	0	0	1	1	0	1	0	0	0	0	0	1	0	1
0	1	0	1	1	0	0	1	0	0	0	1	1	0	0	0	1	0	0	1	1	1	0	0	0	0	1	1	0	65	1	0	0	1	0	0	0	0	1	1	1	0	0	0	0	0	0	0	0	0
0	1	0	1	1	0	0	1	0	0	0	1	1	0	0	0	1	1	0	1	1	1	0	0	0	0	1	0	0	65	1	0	0	1	0	0	0	0	1	1	1	0	0	0	0	0	0	0	0	0
0	1	0	1	1	0	0	1	0	0	0	1	1	0	0	0	1	0	0	1	1	1	0	0	0	0	1	1	0	65	1	0	0	1	0	0	0	0	1	1	1	0	0	0	0	0	0	0	0	0
0	1	0	1	1	0	0	1	0	0	0	1	1	0	0	0	1	1	0	1	1	1	0	0	0	0	1	1	0	128	1	0	0	1	0	1	0	0	1	1	0	1	0	0	0	0	0	1	0	1
1	0	0	0	0	1	1	1	0	1	1	0	0	1	1	0	0	0	1	0	0	0	0	1	1	1	0	0	0	0	0	1	0	0	1	0	1	1	1	1	0	1	0	0	0	0	0	0	0	1
0	1	0	1	1	0	0	1	0	0	0	1	1	0	0	0	1	1	0	1	1	1	0	0	0	0	1	0	0	65	1	0	0	1	0	0	0	0	1	1	1	0	0	0	0	0	0	0	0	0
0	1	0	1	1	0	0	1	0	0	0	1	1	0	0	0	1	1	0	1	1	1	0	0	0	0	1	0	0	65	1	0	0	1	0	0	0	0	1	1	1	0	0	0	0	0	0	0	0	0
1	0	1	0	0	1	0	0	0	1	1	0	0	1	1	1	0	0	1	0	0	0	0	1	0	1	0	0	0	65	0	0	0	0	0	0	0	1	1	1	0	1	1	1	1	1	1	0	1	1
1	0	1	0	0	1	0	0	0	1	1	0	0	1	0	1	0	0	1	0	0	0	1	1	1	1	0	0	0	0	0	1	1	1	0	0	0	0	1	1	0	1	0	0	0	0	0	0	0	1
1	0	1	0	0	1	1	0	1	1	1	0	0	1	1	1	0	0	1	0	0	0	1	1	1	1	0	0	1	65	0	0	1	0	1	0	0	1	0	0	0	1	0	0	0	0	0	0	0	1
1	0	1	0	0	1	1	0	1	0	0	0	0	1	0	0	0	1	1	0	0	0	0	1	1	1	0	0	0	0	0	1	0	0	1	0	0	0	1	1	0	1	0	0	0	0	0	0	0	1
0	1	0	1	1	0	0	1	0	0	0	1	1	0	0	0	0	1	1	0	0	0	0	1	0	1	1	1	0	256	1	0	0	0	1	1	0	0	1	1	0	1	0	0	0	0	0	1	0	1
0	1	0	1	1	0	0	1	0	0	0	1	1	0	0	0	1	1	0	1	1	1	0	0	0	0	0	1	0	65	0	0	0	1	0	1	0	0	1	1	0	1	0	0	0	0	0	1	0	1
0	1	0	1	1	0	0	1	0	0	0	1	1	0	0	0	1	0	1	0	0	0	0	1	0	1	0	0	0	256	0	0	0	0	0	0	0	0	1	1	1	0	0	0	0	0	0	0	0	0
0	1	0	1	1	0	0	1	0	0	0	1	1	0	0	0	1	1	0	1	1	1	0	0	0	0	0	1	0	65	0	0	0	1	0	0	0	0	1	1	1	0	0	0	0	0	0	0	0	0
0	1	0	1	1	0	0	1	0	0	0	1	1	0	0	0	1	1	0	1	1	1	0	0	0	0	0	1	0	65	0	0	0	1	0	1	0	0	1	1	0	1	0	0	0	0	0	1	0	1
1	0	1	0	0	1	1	0	1	1	1	0	0	1	1	1	0	0	1	0	0	0	1	1	1	1	0	0	1	0	0	0	0	0	1	0	1	0	0	0	0	1	1	1	1	1	1	0	1	1
1	0	1	0	0	1	1	0	1	1	1	0	0	1	1	1	0	0	1	0	0	0	1	1	1	1	0	0	1	32	0	0	1	0	1	0	1	0	0	0	0	1	1	1	1	1	1	0	1	1
1	0	1	0	0	1	1	0	1	1	1	0	0	1	1	1	0	0	1	0	0	0	1	1	1	0	0	0	1	32	0	0	1	0	1	0	0	1	0	0	0	1	0	0	0	0	0	0	0	1
0	1	0	1	1	0	0	1	0	0	0	1	1	0	0	0	1	1	0	1	1	1	0	0	0	0	1	0	0	65	1	0	0	1	0	0	0	0	1	1	1	0	0	0	0	0	0	0	0	0
1	0	1	0	1	0	1	0	1	0	0	0	0	0	1	0	0	0	1	0	0	0	0	1	0	1	0	0	0	65	0	1	0	0	1	0	0	1	1	1	0	1	0	0	0	0	0	0	0	1
1	0	1	0	0	1	1	0	1	1	1	0	0	1	0	1	0	0	1	0	0	0	1	1	1	1	0	0	0	65	0	1	1	0	1	0	1	1	1	1	0	1	1	1	1	1	1	0	1	1
1	0	1	0	0	1	1	0	1	1	1	1	1	0	1	0	0	0	1	0	0	0	1	1	0	1	0	0	0	32	0	1	0	0	0	0	0	0	1	1	0	1	0	0	0	0	0	0	0	1
0	1	0	1	1	0	0	1	0	0	0	1	1	0	0	0	1	1	0	1	1	1	0	0	0	0	0	1	0	65	0	0	0	1	0	1	0	0	1	1	0	1	0	0	0	0	0	1	0	1
1	0	1	0	0	1	0	0	0	1	1	0	0	1	0	1	0	0	1	0	0	0	1	1	1	1	0	0	0	0	0	1	0	0	1	0	0	0	1	1	0	1	0	0	0	0	0	0	0	1
1	0	1	0	0	1	1	0	1	1	1	1	1	0	1	0	0	0	1	0	0	0	1	1	0	1	0	0	0	32	0	1	0	0	1	0	0	0	1	1	0	1	0	0	0	0	0	0	0	1
0	1	0	1	1	0	0	1	0	0	0	1	1	0	0	0	0	1	1	0	0	0	0	1	0	1	1	1	0	256	1	0	0	0	1	1	0	0	1	1	0	1	0	0	0	0	0	1	0	1
1	0	0	0	0	1	1	1	0	1	1	0	0	1	1	0	0	0	1	0	0	0	0	1	1	1	0	0	0	65	0	1	1	0	0	0	0	0	1	1	0	1	0	0	0	0	0	0	0	1
1	0	1	0	0	1	1	0	1	1	1	0	0	1	1	1	0	0	1	0	0	0	1	1	1	1	0	0	1	65	0	1	1	0	1	0	1	0	0	0	0	1	1	1	1	1	1	0	1	1
1	1	1	1	1	0	1	0	1	0	0	1	1	0	1	0	0	0	1	0	0	0	0	1	0	1	0	0	0	65	0	1	1	0	1	0	0	1	1	1	0	1	0	0	0	0	0	0	0	1
0	1	0	1	1	0	0	1	0	0	0	1	1	0	0	0	1	1	0	1	1	1	0	0	0	0	0	1	0	65	0	0	0	1	0	1	0	0	1	1	0	1	0	0	0	0	0	1	0	1
1	0	1	0	0	1	1	0	1	1	1	0	0	1	1	1	0	0	1	0	0	0	1	1	1	1	0	0	1	65	0	0	1	0	1	0	0	1	0	0	0	1	0	0	0	0	0	0	0	1
0	1	0	1	1	0	0	1	0	0	0	1	1	0	0	0	1	1	0	1	1	1	0	0	0	0	1	0	0	65	1	0	0	1	0	0	0	0	1	1	1	0	0	0	0	0	0	0	0	0
0	1	0	1	1	0	0	1	0	0	0	1	1	0	0	0	0	1	1	0	0	0	0	1	0	1	1	1	0	256	1	0	0	0	1	1	0	0	1	1	0	1	0	0	0	0	0	1	0	1
1	0	1	0	0	1	1	0	1	1	1	0	0	1	1	1	0	0	1	0	0	0	0	1	0	1	0	0	1	32	0	0	1	0	1	0	0	0	1	1	0	1	0	0	0	0	0	0	0	1
0	1	0	1	1	0	0	1	0	0	0	1	1	0	0	0	0	1	1	0	0	0	0	1	0	1	1	1	0	256	1	0	0	0	1	1	0	0	1	1	0	1	0	0	0	0	0	1	0	1
1	0	1	0	0	1	1	0	1	1	1	0	0	1	1	1	0	0	1	0	0	0	1	1	1	1	0	0	1	0	0	0	1	0	1	0	0	1	0	0	0	1	0	0	0	0	0	0	0	1
1	0	1	0	0	1	1	0	1	1	1	0	0	1	1	1	0	0	1	0	0	0	1	1	1	1	0	0	1	65	0	0	0	0	1	0	0	1	0	0	0	1	0	0	0	0	0	0	0	1
1	0	1	0	0	1	1	0	1	1	1	0	0	1	1	1	0	0	1	0	0	0	1	1	1	1	0	0	1	32	0	0	1	0	1	0	1	0	0	0	0	1	1	1	1	1	1	0	1	1
1	0	1	0	0	1	0	0	0	1	1	0	0	1	0	0	0	0	1	0	0	0	1	1	1	1	0	0	0	65	0	1	1	1	1	0	0	1	1	1	0	1	0	0	0	0	0	0	0	1
0	1	0	1	1	0	0	1	0	0	0	1	1	0	0	0	0	1	1	0	0	0	0	1	0	1	1	1	0	256	1	0	0	0	1	1	0	0	1	1	0	1	0	0	0	0	0	1	0	1
1	0	1	0	0	1	1	0	1	1	1	0	0	1	1	1	0	1	1	0	0	0	1	1	1	1	0	0	1	0	0	1	0	0	1	0	1	0	0	0	0	1	1	1	1	1	1	0	1	1
0	1	0	1	1	0	0	1	0	0	0	1	1	0	0	0	1	1	0	1	1	1	0	0	0	0	1	0	0	65	1	0	0	1	0	0	0	0	1	1	1	0	0	0	0	0	0	0	0	0
1	0	1	0	0	1	1	0	1	1	1	0	0	1	1	1	0	0	1	0	0	0	1	1	1	1	0	0	1	32	0	0	0	0	1	0	0	1	0	0	0	1	0	0	0	0	0	0	0	1
0	1	0	1	1	0	0	1	0	0	0	1	1	0	0	0	0	1	1	0	0	0	0	1	0	1	0	0	0	256	0	0	0	0	1	1	0	0	1	1	0	1	0	0	0	0	0	1	0	1
0	1	0	1	1	0	0	1	0	0	0	1	1	0	0	0	1	0	0	1	1	1	0	0	0	0	1	1	0	65	1	0	0	1	0	0	0	0	1	1	1	0	0	0	0	0	0	0	0	0
1	0	1	0	0	1	1	0	1	1	1	0	0	1	1	1	0	0	1	0	0	0	1	1	1	1	0	0	1	65	0	1	0	0	1	0	1	0	0	0	0	1	1	1	1	1	1	0	1	1
1	0	1	0	0	1	0	0	0	1	1	0	0	1	1	1	0	0	1	0	0	0	0	1	0	1	0	0	0	32	0	1	0	0	1	0	1	1	1	1	0	1	1	1	1	1	1	0	1	1
0	1	0	1	1	0	0	1	0	0	0	1	1	0	0	0	1	1	0	1	1	1	0	0	0	0	1	0	0	65	1	0	0	1	0	0	0	0	1	1	1	0	0	0	0	0	0	0	0	0
0	1	0	1	1	0	0	1	0	0	0	1	1	0	0	0	1	1	0	1	1	1	0	0	0	0	1	0	0	65	1	0	0	1	0	0	0	0	1	1	1	0	0	0	0	0	0	0	0	0
1	0	1	0	0	1	0	0	0	1	1	0	0	1	1	1	0	0	1	0	0	0	0	1	0	1	0	0	0	0	0	0	0	0	0	0	0	1	1	1	0	1	1	1	1	1	1	0	1	1
1	0	0	0	0	1	1	1	0	1	1	0	0	1	1	0	0	0	1	0	0	0	0	1	1	1	0	0	0	0	0	1	0	0	1	0	1	1	1	1	0	1	0	0	0	0	0	0	0	1
1	0	1	0	0	1	1	0	1	1	1	0	0	1	1	1	0	0	1	0	0	0	1	1	1	1	0	0	1	32	0	0	1	0	1	0	0	1	0	0	0	1	0	0	0	0	0	0	0	1
1	0	1	0	0	1	1	0	1	1	1	0	0	1	1	1	0	0	1	0	0	0	1	1	1	1	0	0	1	0	0	0	0	0	1	0	1	0	0	0	0	1	1	1	1	1	1	0	1	1
0	1	0	1	1	0	0	1	0	0	0	1	1	0	0	0	0	1	1	0	0	0	0	1	0	1	1	1	0	256	1	0	0	0	1	1	0	0	1	1	0	1	0	0	0	0	0	1	0	1
1	0	1	0	0	1	1	0	1	1	1	0	0	1	0	0	0	0	1	0	0	0	1	1	1	1	0	0	0	65	0	0	1	0	1	0	1	1	1	1	0	1	1	1	1	1	1	0	1	1
1	0	0	0	0	1	1	1	0	1	1	0	0	1	1	0	0	0	1	0	0	0	0	1	1	1	0	0	0	65	0	1	1	0	0	0	0	0	1	1	0	1	0	0	0	0	0	0	0	1
0	1	0	1	1	0	0	1	0	0	0	1	1	0	0	0	1	1	0	1	1	1	0	0	0	0	1	0	0	65	1	0	0	1	0	0	0	0	1	1	1	0	0	0	0	0	0	0	0	0
0	1	0	1	1	0	0	1	0	0	0	1	1	0	0	0	0	1	1	0	0	0	0	1	0	1	1	1	0	256	1	0	0	0	1	1	0	0	1	1	0	1	0	0	0	0	0	1	0	1
1	0	1	0	0	1	1	0	1	1	1	0	0	1	0	1	0	0	1	0	0	0	1	1	1	1	0	1	0	65	0	1	0	0	1	0	1	1	1	1	0	1	1	1	1	1	1	0	1	1
1	0	1	0	0	1	1	0	1	1	1	0	0	1	1	1	0	0	1	0	0	0	1	1	1	1	0	0	1	65	0	0	1	0	1	0	1	0	0	0	0	1	1	1	1	1	1	0	1	1
0	1	0	1	1	0	0	1	0	0	0	1	1	0	0	0	1	1	0	1	1	1	0	0	0	0	1	0	0	65	1	0	0	1	0	0	0	0	1	1	1	0	0	0	0	0	0	0	0	0
[truncated: 18,001 more rows]
[truncated: 248 more columns]
